# Supplementary material for: Anxiety and its risk factors among non-Japanese residents living in Japan undergoing COVID-19 situation: A cross-sectional survey
Source: PLoS One. 2024 Mar 15;19(3):e0280144. doi: 10.1371/journal.pone.0280144 (PMC10942066; doi:10.1371/journal.pone.0280144)
Supplement: S1 Data — (XLSX) [file pone.0280144.s003.xlsx]

## Sheet: Sheet1
ID	STAI6	Classification_CSA	Living location	Age group	Gender	Marital status	Spouse/partner's nationality	Occupation	Education level	Immigration status	Type of health insurance	Period of time living in Japan	Japanese level	Total number of people living with	Number of people >=65 living with	Having family member with COVID-19	Having family member with suspected to have COVID-19 but not tested	Having troubles/difficulties with learning or working	Feeling discriminated for being a non-Japanese	lost your job?	had domestic violence in your home?	been sexually harassed?	felt more spiritually/religiously active?	Decrease in personal income	felt more spiritually/religiously active?	I feel calm	I am tense	I feel upset	I am relaxed	I feel content	I am worried	I felt lonely	I felt isolated	Being afraid of contracting COVID-19	Sleep duration	Body weight	Alcohol consumption	Smoking	Playing game/spending time on smartphone/TV	Physical activities/doing exercise	Duration of parenting or childcare	Conflict/quarrel in your home	Communication with neighbors or friends	Overall mental health	Overall physical health	Overall emotional health (happiness)
1	17	CSA	Nagasaki City	35-44	Female	Single	I have no spouse/partner	1. Full-time employee	2. College/university degree	3. Work-permit	2. Employees' Health Insurance	3. 3-5 years	3. I can speak well enough to have no trouble in everyday life.	2	0	2. No	2. No	1. Yes	1. Yes	1. Yes	2. No	2. No	2. No	#N/A	3. Moderately	3. Moderately	4. Very much	3. Moderately	3. Moderately	4. Very much	4. Very much	4. Very much	2. Somewhat	3. More than before	1. Less than before	#N/A	#N/A	3. More than before	1. Less than before	#N/A	#N/A	1. Less than before	#N/A	#N/A	1. Less than before	1. Less than before
2	17	CSA	Nagasaki City	35-44	Male	Single	I have no spouse/partner	1. Full-time employee	2. College/university degree	3. Work-permit	1. National Health Insurance	2. 1-2 years	2. I can speak well enough for work or study.	1	0	2. No	2. No	1. Yes	#N/A	2. No	2. No	2. No	2. No	2. Others	2. Somewhat	3. Moderately	2. Somewhat	2. Somewhat	2. Somewhat	3. Moderately	2. Somewhat	3. Moderately	2. Somewhat	1. Less than before	2. Same as before	2. Same as before	#N/A	2. Same as before	3. More than before	#N/A	#N/A	3. More than before	1. Less than before	3. More than before	1. Less than before	2. Same as before
3	12	Non-CSA	Nagasaki City	45-54	Female	Married or domestic partnership	Japanese	2. Part-time employee	1. Post-graduation or higher	5. Family dependent visa	2. Employees' Health Insurance	4. 5-10 years	3. I can speak well enough to have no trouble in everyday life.	4	0	2. No	2. No	2. No	2. No	2. No	2. No	2. No	2. No	2. Others	3. Moderately	2. Somewhat	2. Somewhat	3. Moderately	3. Moderately	2. Somewhat	2. Somewhat	3. Moderately	1. Not at all	2. Same as before	2. Same as before	2. Same as before	2. Same as before	3. More than before	2. Same as before	3. More than before	2. Same as before	1. Less than before	2. Same as before	2. Same as before	1. Less than before	2. Same as before
4	13	Non-CSA	Nagasaki City	45-54	Male	Married or domestic partnership	Same nationality as myself	1. Full-time employee	#N/A	2. Permanent resident	2. Employees' Health Insurance	5. more than 10 years	1. I can speak on the same level as Japanese people.	4	0	2. No	2. No	2. No	2. No	2. No	2. No	2. No	2. No	#N/A	3. Moderately	3. Moderately	1. Not at all	2. Somewhat	2. Somewhat	1. Not at all	1. Not at all	1. Not at all	3. Moderately	2. Same as before	#N/A	2. Same as before	#N/A	#N/A	2. Same as before	2. Same as before	2. Same as before	2. Same as before	2. Same as before	2. Same as before	2. Same as before	#N/A
5	13	Non-CSA	Other prefectures	35-44	Female	Single	I have no spouse/partner	6. Student	1. Post-graduation or higher	4. Student visa	1. National Health Insurance	2. 1-2 years	3. I can speak well enough to have no trouble in everyday life.	1	0	1. Yes	2. No	1. Yes	1. Yes	2. No	2. No	2. No	1. Yes	1. Less than before	3. Moderately	2. Somewhat	2. Somewhat	3. Moderately	3. Moderately	3. Moderately	3. Moderately	3. Moderately	4. Very much	2. Same as before	2. Same as before	1. Less than before	#N/A	3. More than before	1. Less than before	#N/A	#N/A	1. Less than before	1. Less than before	1. Less than before	1. Less than before	3. More than before
6	11	Non-CSA	Other prefectures	35-44	Male	Single	I have no spouse/partner	6. Student	1. Post-graduation or higher	4. Student visa	1. National Health Insurance	2. 1-2 years	3. I can speak well enough to have no trouble in everyday life.	1	0	2. No	2. No	2. No	1. Yes	2. No	2. No	2. No	2. No	1. Less than before	3. Moderately	1. Not at all	2. Somewhat	3. Moderately	3. Moderately	2. Somewhat	2. Somewhat	1. Not at all	3. Moderately	2. Same as before	3. More than before	3. More than before	#N/A	3. More than before	1. Less than before	#N/A	#N/A	3. More than before	2. Same as before	2. Same as before	2. Same as before	2. Same as before
7	13	Non-CSA	Other prefectures	25-34	Female	Single	Other nationality	2. Part-time employee	1. Post-graduation or higher	6. Temporary visa (tourists, business.)	1. National Health Insurance	2. 1-2 years	4. I can?t speak in Japanese very well.	2	0	2. No	1. Yes	1. Yes	2. No	2. No	2. No	2. No	1. Yes	2. Others	3. Moderately	2. Somewhat	1. Not at all	3. Moderately	2. Somewhat	3. Moderately	1. Not at all	1. Not at all	2. Somewhat	2. Same as before	3. More than before	1. Less than before	#N/A	3. More than before	3. More than before	#N/A	1. Less than before	1. Less than before	1. Less than before	3. More than before	2. Same as before	1. Less than before
8	18	CSA	Nagasaki City	35-44	Female	#N/A	#N/A	6. Student	1. Post-graduation or higher	4. Student visa	1. National Health Insurance	2. 1-2 years	5. I can?t speak in Japanese at all.	1	0	2. No	2. No	1. Yes	2. No	2. No	2. No	2. No	2. No	#N/A	2. Somewhat	3. Moderately	1. Not at all	1. Not at all	1. Not at all	3. Moderately	1. Not at all	1. Not at all	2. Somewhat	1. Less than before	3. More than before	1. Less than before	#N/A	2. Same as before	1. Less than before	#N/A	#N/A	1. Less than before	1. Less than before	1. Less than before	1. Less than before	2. Same as before
9	16	CSA	Nagasaki City	35-44	Male	Married or domestic partnership	Same nationality as myself	6. Student	1. Post-graduation or higher	4. Student visa	1. National Health Insurance	2. 1-2 years	4. I can?t speak in Japanese very well.	1	0	2. No	2. No	#N/A	#N/A	1. Yes	2. No	2. No	2. No	1. Less than before	2. Somewhat	1. Not at all	2. Somewhat	2. Somewhat	1. Not at all	3. Moderately	4. Very much	2. Somewhat	4. Very much	2. Same as before	2. Same as before	#N/A	#N/A	3. More than before	1. Less than before	#N/A	#N/A	1. Less than before	1. Less than before	1. Less than before	1. Less than before	1. Less than before
10	12	Non-CSA	Other cities of Nagasaki Prefecture	35-44	Male	Single	I have no spouse/partner	1. Full-time employee	1. Post-graduation or higher	3. Work-permit	2. Employees' Health Insurance	4. 5-10 years	2. I can speak well enough for work or study.	1	0	2. No	2. No	1. Yes	1. Yes	2. No	2. No	2. No	1. Yes	#N/A	3. Moderately	2. Somewhat	2. Somewhat	3. Moderately	3. Moderately	2. Somewhat	3. Moderately	3. Moderately	2. Somewhat	2. Same as before	2. Same as before	#N/A	#N/A	3. More than before	1. Less than before	#N/A	#N/A	1. Less than before	2. Same as before	2. Same as before	2. Same as before	1. Less than before
11	11	Non-CSA	Other prefectures	35-44	Male	Married or domestic partnership	Same nationality as myself	6. Student	2. College/university degree	4. Student visa	1. National Health Insurance	2. 1-2 years	5. I can?t speak in Japanese at all.	2	0	2. No	2. No	2. No	1. Yes	2. No	2. No	2. No	2. No	1. Less than before	3. Moderately	2. Somewhat	1. Not at all	3. Moderately	3. Moderately	2. Somewhat	1. Not at all	1. Not at all	2. Somewhat	1. Less than before	2. Same as before	2. Same as before	#N/A	1. Less than before	1. Less than before	#N/A	#N/A	#N/A	2. Same as before	2. Same as before	1. Less than before	1. Less than before
12	6	Non-CSA	Nagasaki City	45-54	Male	Married or domestic partnership	Japanese	1. Full-time employee	1. Post-graduation or higher	5. Family dependent visa	2. Employees' Health Insurance	5. more than 10 years	2. I can speak well enough for work or study.	3	0	1. Yes	2. No	2. No	2. No	2. No	2. No	2. No	2. No	2. Others	4. Very much	1. Not at all	1. Not at all	4. Very much	4. Very much	1. Not at all	1. Not at all	1. Not at all	2. Somewhat	2. Same as before	2. Same as before	1. Less than before	2. Same as before	2. Same as before	1. Less than before	2. Same as before	2. Same as before	1. Less than before	2. Same as before	2. Same as before	2. Same as before	2. Same as before
13	15	CSA	Other prefectures	25-34	Female	Single	I have no spouse/partner	6. Student	2. College/university degree	4. Student visa	1. National Health Insurance	3. 3-5 years	4. I can?t speak in Japanese very well.	2	0	2. No	2. No	2. No	2. No	2. No	2. No	2. No	2. No	2. Others	2. Somewhat	2. Somewhat	2. Somewhat	3. Moderately	2. Somewhat	3. Moderately	3. Moderately	2. Somewhat	4. Very much	2. Same as before	#N/A	#N/A	#N/A	3. More than before	#N/A	#N/A	#N/A	#N/A	2. Same as before	2. Same as before	2. Same as before	2. Same as before
14	9	Non-CSA	Nagasaki City	45-54	Male	Married or domestic partnership	Japanese	1. Full-time employee	1. Post-graduation or higher	2. Permanent resident	2. Employees' Health Insurance	5. more than 10 years	1. I can speak on the same level as Japanese people.	3	0	2. No	2. No	2. No	#N/A	2. No	2. No	2. No	2. No	2. Others	3. Moderately	1. Not at all	1. Not at all	3. Moderately	3. Moderately	1. Not at all	1. Not at all	1. Not at all	2. Somewhat	2. Same as before	2. Same as before	#N/A	#N/A	1. Less than before	2. Same as before	3. More than before	#N/A	2. Same as before	2. Same as before	2. Same as before	2. Same as before	2. Same as before
15	10	Non-CSA	Nagasaki City	55-64	Male	Married or domestic partnership	Japanese	1. Full-time employee	1. Post-graduation or higher	2. Permanent resident	1. National Health Insurance	5. more than 10 years	3. I can speak well enough to have no trouble in everyday life.	4	0	2. No	2. No	2. No	2. No	2. No	2. No	2. No	2. No	2. Others	3. Moderately	1. Not at all	1. Not at all	3. Moderately	3. Moderately	2. Somewhat	1. Not at all	2. Somewhat	2. Somewhat	2. Same as before	2. Same as before	2. Same as before	2. Same as before	2. Same as before	2. Same as before	3. More than before	2. Same as before	2. Same as before	2. Same as before	2. Same as before	2. Same as before	2. Same as before
16	13	Non-CSA	Nagasaki City	45-54	Male	Married or domestic partnership	Same nationality as myself	2. Part-time employee	1. Post-graduation or higher	3. Work-permit	2. Employees' Health Insurance	4. 5-10 years	4. I can?t speak in Japanese very well.	4	0	2. No	2. No	2. No	2. No	2. No	2. No	2. No	2. No	2. Others	3. Moderately	1. Not at all	1. Not at all	1. Not at all	2. Somewhat	2. Somewhat	1. Not at all	1. Not at all	2. Somewhat	2. Same as before	3. More than before	2. Same as before	#N/A	2. Same as before	1. Less than before	2. Same as before	2. Same as before	2. Same as before	2. Same as before	1. Less than before	2. Same as before	1. Less than before
17	14	CSA	Other cities of Nagasaki Prefecture	35-44	Female	Single	Other nationality	6. Student	1. Post-graduation or higher	4. Student visa	#N/A	2. 1-2 years	5. I can?t speak in Japanese at all.	1	1	2. No	2. No	2. No	2. No	2. No	2. No	2. No	2. No	#N/A	2. Somewhat	1. Not at all	1. Not at all	2. Somewhat	1. Not at all	2. Somewhat	1. Not at all	1. Not at all	4. Very much	2. Same as before	3. More than before	1. Less than before	#N/A	2. Same as before	2. Same as before	1. Less than before	#N/A	1. Less than before	#N/A	#N/A	#N/A	#N/A
18	13	Non-CSA	Other prefectures	35-44	Male	Married or domestic partnership	Same nationality as myself	6. Student	1. Post-graduation or higher	4. Student visa	1. National Health Insurance	2. 1-2 years	5. I can?t speak in Japanese at all.	1	0	2. No	2. No	1. Yes	2. No	2. No	2. No	2. No	2. No	#N/A	3. Moderately	2. Somewhat	2. Somewhat	3. Moderately	3. Moderately	3. Moderately	4. Very much	3. Moderately	3. Moderately	2. Same as before	2. Same as before	3. More than before	2. Same as before	3. More than before	1. Less than before	1. Less than before	1. Less than before	2. Same as before	2. Same as before	2. Same as before	2. Same as before	1. Less than before
19	18	CSA	Other prefectures	35-44	Male	Married or domestic partnership	Same nationality as myself	6. Student	2. College/university degree	4. Student visa	1. National Health Insurance	2. 1-2 years	5. I can?t speak in Japanese at all.	2	0	2. No	2. No	2. No	1. Yes	2. No	2. No	2. No	2. No	1. Less than before	3. Moderately	3. Moderately	3. Moderately	2. Somewhat	2. Somewhat	4. Very much	2. Somewhat	1. Not at all	3. Moderately	1. Less than before	3. More than before	2. Same as before	#N/A	3. More than before	1. Less than before	#N/A	#N/A	1. Less than before	2. Same as before	2. Same as before	1. Less than before	1. Less than before
20	16	CSA	Other prefectures	35-44	#N/A	Married or domestic partnership	Same nationality as myself	6. Student	1. Post-graduation or higher	4. Student visa	1. National Health Insurance	3. 3-5 years	3. I can speak well enough to have no trouble in everyday life.	1	0	2. No	2. No	2. No	2. No	2. No	2. No	2. No	2. No	2. Others	3. Moderately	2. Somewhat	2. Somewhat	1. Not at all	2. Somewhat	3. Moderately	3. Moderately	1. Not at all	4. Very much	1. Less than before	2. Same as before	1. Less than before	#N/A	2. Same as before	1. Less than before	#N/A	#N/A	2. Same as before	2. Same as before	2. Same as before	2. Same as before	2. Same as before
21	13	Non-CSA	Other prefectures	35-44	Male	Married or domestic partnership	Same nationality as myself	6. Student	1. Post-graduation or higher	4. Student visa	1. National Health Insurance	2. 1-2 years	5. I can?t speak in Japanese at all.	1	0	2. No	2. No	2. No	2. No	2. No	2. No	2. No	2. No	1. Less than before	2. Somewhat	3. Moderately	1. Not at all	3. Moderately	3. Moderately	2. Somewhat	1. Not at all	1. Not at all	3. Moderately	2. Same as before	1. Less than before	1. Less than before	#N/A	2. Same as before	1. Less than before	#N/A	#N/A	2. Same as before	2. Same as before	2. Same as before	2. Same as before	2. Same as before
22	12	Non-CSA	Other prefectures	45-54	Male	Married or domestic partnership	Same nationality as myself	6. Student	1. Post-graduation or higher	4. Student visa	1. National Health Insurance	3. 3-5 years	4. I can?t speak in Japanese very well.	0	0	2. No	2. No	2. No	2. No	2. No	2. No	2. No	2. No	#N/A	3. Moderately	3. Moderately	1. Not at all	3. Moderately	3. Moderately	2. Somewhat	3. Moderately	3. Moderately	3. Moderately	1. Less than before	3. More than before	#N/A	#N/A	2. Same as before	1. Less than before	1. Less than before	1. Less than before	1. Less than before	2. Same as before	2. Same as before	2. Same as before	2. Same as before
23	15	CSA	#N/A	45-54	Male	Married or domestic partnership	Same nationality as myself	1. Full-time employee	1. Post-graduation or higher	4. Student visa	#N/A	1. less than one year	5. I can?t speak in Japanese at all.	1	0	2. No	2. No	1. Yes	1. Yes	2. No	2. No	2. No	2. No	#N/A	2. Somewhat	2. Somewhat	2. Somewhat	2. Somewhat	2. Somewhat	2. Somewhat	2. Somewhat	2. Somewhat	2. Somewhat	2. Same as before	2. Same as before	1. Less than before	#N/A	#N/A	1. Less than before	#N/A	#N/A	2. Same as before	1. Less than before	2. Same as before	1. Less than before	1. Less than before
24	6	Non-CSA	Nagasaki City	25-34	Female	Single	I have no spouse/partner	6. Student	1. Post-graduation or higher	4. Student visa	1. National Health Insurance	1. less than one year	5. I can?t speak in Japanese at all.	0	0	2. No	2. No	2. No	2. No	2. No	2. No	2. No	2. No	#N/A	4. Very much	1. Not at all	1. Not at all	4. Very much	4. Very much	1. Not at all	2. Somewhat	1. Not at all	1. Not at all	#N/A	2. Same as before	#N/A	#N/A	1. Less than before	2. Same as before	#N/A	#N/A	2. Same as before	2. Same as before	2. Same as before	2. Same as before	2. Same as before
25	15	CSA	#N/A	45-54	Male	Married or domestic partnership	Other nationality	6. Student	2. College/university degree	#N/A	#N/A	#N/A	5. I can?t speak in Japanese at all.	>=5	1	2. No	2. No	1. Yes	2. No	2. No	2. No	2. No	2. No	2. Others	3. Moderately	2. Somewhat	3. Moderately	2. Somewhat	3. Moderately	3. Moderately	2. Somewhat	2. Somewhat	3. Moderately	2. Same as before	2. Same as before	#N/A	#N/A	#N/A	2. Same as before	1. Less than before	1. Less than before	3. More than before	2. Same as before	2. Same as before	2. Same as before	1. Less than before
26	14	CSA	Nagasaki City	35-44	Male	Married or domestic partnership	Other nationality	6. Student	1. Post-graduation or higher	4. Student visa	1. National Health Insurance	2. 1-2 years	4. I can?t speak in Japanese very well.	1	0	2. No	2. No	1. Yes	2. No	1. Yes	2. No	2. No	2. No	1. Less than before	2. Somewhat	3. Moderately	2. Somewhat	3. Moderately	4. Very much	3. Moderately	4. Very much	4. Very much	3. Moderately	1. Less than before	1. Less than before	#N/A	#N/A	3. More than before	1. Less than before	#N/A	#N/A	1. Less than before	3. More than before	1. Less than before	1. Less than before	1. Less than before
27	7	Non-CSA	Nagasaki City	35-44	Male	Single	I have no spouse/partner	6. Student	2. College/university degree	4. Student visa	1. National Health Insurance	3. 3-5 years	3. I can speak well enough to have no trouble in everyday life.	1	0	2. No	2. No	2. No	2. No	2. No	2. No	2. No	2. No	2. Others	4. Very much	1. Not at all	1. Not at all	4. Very much	4. Very much	2. Somewhat	1. Not at all	1. Not at all	3. Moderately	2. Same as before	2. Same as before	#N/A	#N/A	2. Same as before	2. Same as before	#N/A	2. Same as before	2. Same as before	2. Same as before	2. Same as before	2. Same as before	2. Same as before
28	9	Non-CSA	Nagasaki City	45-54	Male	Married or domestic partnership	Japanese	3. Self-employed	2. College/university degree	5. Family dependent visa	1. National Health Insurance	4. 5-10 years	3. I can speak well enough to have no trouble in everyday life.	3	0	2. No	2. No	2. No	2. No	2. No	2. No	2. No	1. Yes	2. Others	4. Very much	1. Not at all	1. Not at all	3. Moderately	3. Moderately	2. Somewhat	2. Somewhat	2. Somewhat	1. Not at all	2. Same as before	2. Same as before	#N/A	#N/A	2. Same as before	3. More than before	2. Same as before	2. Same as before	2. Same as before	2. Same as before	2. Same as before	2. Same as before	2. Same as before
29	15	CSA	Other prefectures	35-44	Male	Single	I have no spouse/partner	6. Student	1. Post-graduation or higher	4. Student visa	1. National Health Insurance	3. 3-5 years	4. I can?t speak in Japanese very well.	1	0	2. No	2. No	2. No	2. No	2. No	2. No	2. No	2. No	#N/A	2. Somewhat	3. Moderately	2. Somewhat	3. Moderately	2. Somewhat	2. Somewhat	2. Somewhat	1. Not at all	3. Moderately	2. Same as before	2. Same as before	1. Less than before	#N/A	2. Same as before	3. More than before	#N/A	#N/A	2. Same as before	2. Same as before	2. Same as before	2. Same as before	2. Same as before
30	22	CSA	Nagasaki City	45-54	Female	Married or domestic partnership	Other nationality	1. Full-time employee	1. Post-graduation or higher	2. Permanent resident	1. National Health Insurance	5. more than 10 years	2. I can speak well enough for work or study.	2	0	2. No	2. No	1. Yes	1. Yes	2. No	2. No	2. No	2. No	2. Others	1. Not at all	3. Moderately	3. Moderately	1. Not at all	1. Not at all	4. Very much	2. Somewhat	2. Somewhat	4. Very much	3. More than before	3. More than before	3. More than before	#N/A	3. More than before	1. Less than before	#N/A	3. More than before	1. Less than before	1. Less than before	2. Same as before	1. Less than before	1. Less than before
31	13	Non-CSA	Nagasaki City	45-54	Male	Divorced	Other nationality	6. Student	1. Post-graduation or higher	4. Student visa	1. National Health Insurance	2. 1-2 years	4. I can?t speak in Japanese very well.	1	0	2. No	2. No	2. No	2. No	2. No	2. No	2. No	2. No	#N/A	2. Somewhat	1. Not at all	1. Not at all	2. Somewhat	2. Somewhat	2. Somewhat	2. Somewhat	2. Somewhat	2. Somewhat	2. Same as before	2. Same as before	#N/A	#N/A	#N/A	2. Same as before	#N/A	#N/A	2. Same as before	3. More than before	2. Same as before	2. Same as before	2. Same as before
32	11	Non-CSA	Nagasaki City	35-44	Female	Single	#N/A	6. Student	1. Post-graduation or higher	4. Student visa	1. National Health Insurance	3. 3-5 years	5. I can?t speak in Japanese at all.	1	0	2. No	2. No	2. No	1. Yes	2. No	2. No	2. No	2. No	#N/A	4. Very much	3. Moderately	1. Not at all	3. Moderately	3. Moderately	2. Somewhat	4. Very much	4. Very much	1. Not at all	2. Same as before	3. More than before	#N/A	#N/A	#N/A	1. Less than before	#N/A	#N/A	#N/A	2. Same as before	2. Same as before	2. Same as before	2. Same as before
33	12	Non-CSA	Nagasaki City	45-54	Female	Married or domestic partnership	Japanese	2. Part-time employee	1. Post-graduation or higher	2. Permanent resident	1. National Health Insurance	5. more than 10 years	3. I can speak well enough to have no trouble in everyday life.	4	0	2. No	2. No	1. Yes	1. Yes	2. No	2. No	2. No	2. No	2. Others	3. Moderately	2. Somewhat	2. Somewhat	3. Moderately	3. Moderately	2. Somewhat	2. Somewhat	2. Somewhat	2. Somewhat	2. Same as before	2. Same as before	2. Same as before	2. Same as before	2. Same as before	2. Same as before	2. Same as before	2. Same as before	2. Same as before	2. Same as before	2. Same as before	1. Less than before	2. Same as before
34	8	Non-CSA	Nagasaki City	35-44	Male	Single	#N/A	6. Student	1. Post-graduation or higher	4. Student visa	1. National Health Insurance	3. 3-5 years	4. I can?t speak in Japanese very well.	2	0	2. No	2. No	2. No	2. No	2. No	2. No	2. No	2. No	2. Others	4. Very much	1. Not at all	1. Not at all	3. Moderately	3. Moderately	1. Not at all	1. Not at all	1. Not at all	1. Not at all	2. Same as before	2. Same as before	1. Less than before	2. Same as before	2. Same as before	3. More than before	2. Same as before	2. Same as before	2. Same as before	2. Same as before	3. More than before	2. Same as before	2. Same as before
35	14	CSA	Nagasaki City	>=65	Male	Married or domestic partnership	Other nationality	1. Full-time employee	1. Post-graduation or higher	2. Permanent resident	2. Employees' Health Insurance	5. more than 10 years	3. I can speak well enough to have no trouble in everyday life.	3	0	1. Yes	2. No	1. Yes	#N/A	2. No	2. No	2. No	2. No	2. Others	2. Somewhat	2. Somewhat	1. Not at all	2. Somewhat	2. Somewhat	2. Somewhat	1. Not at all	1. Not at all	3. Moderately	2. Same as before	2. Same as before	2. Same as before	2. Same as before	2. Same as before	2. Same as before	2. Same as before	2. Same as before	2. Same as before	2. Same as before	2. Same as before	2. Same as before	1. Less than before
36	16	CSA	Nagasaki City	35-44	Female	Divorced	#N/A	6. Student	1. Post-graduation or higher	4. Student visa	1. National Health Insurance	2. 1-2 years	4. I can?t speak in Japanese very well.	2	0	2. No	2. No	1. Yes	1. Yes	2. No	2. No	2. No	1. Yes	#N/A	2. Somewhat	3. Moderately	3. Moderately	2. Somewhat	3. Moderately	2. Somewhat	2. Somewhat	3. Moderately	2. Somewhat	2. Same as before	1. Less than before	#N/A	#N/A	2. Same as before	1. Less than before	#N/A	#N/A	#N/A	2. Same as before	1. Less than before	2. Same as before	#N/A
37	9	Non-CSA	Nagasaki City	25-34	Female	Married or domestic partnership	Same nationality as myself	6. Student	1. Post-graduation or higher	4. Student visa	1. National Health Insurance	1. less than one year	4. I can?t speak in Japanese very well.	1	0	2. No	2. No	2. No	2. No	2. No	2. No	2. No	2. No	#N/A	3. Moderately	1. Not at all	1. Not at all	3. Moderately	3. Moderately	1. Not at all	1. Not at all	1. Not at all	1. Not at all	2. Same as before	2. Same as before	#N/A	#N/A	2. Same as before	1. Less than before	#N/A	#N/A	1. Less than before	2. Same as before	2. Same as before	2. Same as before	2. Same as before
38	8	Non-CSA	Nagasaki City	45-54	Male	Married or domestic partnership	Same nationality as myself	6. Student	1. Post-graduation or higher	4. Student visa	1. National Health Insurance	1. less than one year	5. I can?t speak in Japanese at all.	1	0	2. No	2. No	2. No	#N/A	2. No	2. No	2. No	2. No	1. Less than before	4. Very much	1. Not at all	1. Not at all	3. Moderately	3. Moderately	1. Not at all	2. Somewhat	3. Moderately	2. Somewhat	1. Less than before	2. Same as before	#N/A	#N/A	1. Less than before	1. Less than before	#N/A	#N/A	1. Less than before	2. Same as before	2. Same as before	2. Same as before	2. Same as before
39	19	CSA	Other cities of Nagasaki Prefecture	35-44	Female	Single	I have no spouse/partner	1. Full-time employee	2. College/university degree	3. Work-permit	1. National Health Insurance	3. 3-5 years	3. I can speak well enough to have no trouble in everyday life.	1	0	2. No	2. No	1. Yes	1. Yes	2. No	2. No	1. Yes	2. No	1. Less than before	3. Moderately	4. Very much	4. Very much	2. Somewhat	2. Somewhat	3. Moderately	4. Very much	4. Very much	4. Very much	2. Same as before	2. Same as before	1. Less than before	#N/A	2. Same as before	3. More than before	#N/A	#N/A	2. Same as before	#N/A	#N/A	1. Less than before	3. More than before
40	14	CSA	Other cities of Nagasaki Prefecture	25-34	Female	Single	I have no spouse/partner	1. Full-time employee	2. College/university degree	3. Work-permit	1. National Health Insurance	3. 3-5 years	2. I can speak well enough for work or study.	1	0	2. No	2. No	2. No	2. No	2. No	2. No	2. No	2. No	2. Others	2. Somewhat	2. Somewhat	2. Somewhat	2. Somewhat	3. Moderately	2. Somewhat	2. Somewhat	1. Not at all	4. Very much	1. Less than before	1. Less than before	1. Less than before	#N/A	3. More than before	1. Less than before	#N/A	#N/A	3. More than before	2. Same as before	1. Less than before	2. Same as before	2. Same as before
41	16	CSA	Nagasaki City	35-44	Female	Married or domestic partnership	Same nationality as myself	6. Student	1. Post-graduation or higher	4. Student visa	1. National Health Insurance	1. less than one year	5. I can?t speak in Japanese at all.	1	0	2. No	2. No	2. No	2. No	2. No	2. No	2. No	2. No	1. Less than before	2. Somewhat	2. Somewhat	3. Moderately	2. Somewhat	2. Somewhat	2. Somewhat	3. Moderately	4. Very much	3. Moderately	3. More than before	#N/A	#N/A	1. Less than before	2. Same as before	1. Less than before	#N/A	1. Less than before	1. Less than before	2. Same as before	#N/A	1. Less than before	#N/A
42	15	CSA	Nagasaki City	35-44	Female	Married or domestic partnership	Same nationality as myself	6. Student	1. Post-graduation or higher	4. Student visa	1. National Health Insurance	2. 1-2 years	5. I can?t speak in Japanese at all.	2	0	1. Yes	1. Yes	2. No	2. No	2. No	2. No	2. No	2. No	2. Others	3. Moderately	3. Moderately	3. Moderately	3. Moderately	3. Moderately	3. Moderately	3. Moderately	3. Moderately	2. Somewhat	2. Same as before	2. Same as before	2. Same as before	2. Same as before	2. Same as before	2. Same as before	2. Same as before	2. Same as before	2. Same as before	2. Same as before	2. Same as before	2. Same as before	2. Same as before
43	8	Non-CSA	Nagasaki City	35-44	Female	Single	I have no spouse/partner	6. Student	2. College/university degree	4. Student visa	1. National Health Insurance	1. less than one year	4. I can?t speak in Japanese very well.	1	0	2. No	2. No	2. No	2. No	2. No	2. No	2. No	2. No	#N/A	4. Very much	1. Not at all	1. Not at all	2. Somewhat	4. Very much	1. Not at all	2. Somewhat	1. Not at all	1. Not at all	2. Same as before	1. Less than before	#N/A	#N/A	#N/A	2. Same as before	#N/A	#N/A	1. Less than before	2. Same as before	2. Same as before	2. Same as before	2. Same as before
44	6	Non-CSA	Other prefectures	>=65	Female	Married or domestic partnership	Japanese	3. Self-employed	2. College/university degree	2. Permanent resident	1. National Health Insurance	5. more than 10 years	3. I can speak well enough to have no trouble in everyday life.	4	1	1. Yes	2. No	2. No	1. Yes	#N/A	2. No	#N/A	2. No	1. Less than before	4. Very much	1. Not at all	1. Not at all	4. Very much	4. Very much	1. Not at all	1. Not at all	1. Not at all	1. Not at all	2. Same as before	2. Same as before	2. Same as before	#N/A	2. Same as before	2. Same as before	2. Same as before	1. Less than before	1. Less than before	2. Same as before	2. Same as before	2. Same as before	3. More than before
45	15	CSA	Other cities of Nagasaki Prefecture	35-44	Female	Single	I have no spouse/partner	2. Part-time employee	2. College/university degree	3. Work-permit	1. National Health Insurance	3. 3-5 years	3. I can speak well enough to have no trouble in everyday life.	1	0	2. No	2. No	2. No	2. No	2. No	2. No	2. No	1. Yes	#N/A	2. Somewhat	2. Somewhat	2. Somewhat	2. Somewhat	2. Somewhat	2. Somewhat	3. Moderately	2. Somewhat	1. Not at all	3. More than before	2. Same as before	#N/A	#N/A	2. Same as before	2. Same as before	#N/A	#N/A	3. More than before	1. Less than before	3. More than before	1. Less than before	2. Same as before
46	13	Non-CSA	Nagasaki City	45-54	Female	Single	I have no spouse/partner	6. Student	1. Post-graduation or higher	4. Student visa	1. National Health Insurance	2. 1-2 years	5. I can?t speak in Japanese at all.	>=5	2	1. Yes	2. No	1. Yes	2. No	2. No	2. No	2. No	1. Yes	#N/A	3. Moderately	2. Somewhat	2. Somewhat	3. Moderately	3. Moderately	3. Moderately	2. Somewhat	1. Not at all	3. Moderately	2. Same as before	2. Same as before	#N/A	#N/A	#N/A	2. Same as before	#N/A	#N/A	1. Less than before	2. Same as before	2. Same as before	2. Same as before	#N/A
47	14	CSA	Other cities of Nagasaki Prefecture	35-44	Female	Single	Japanese	1. Full-time employee	2. College/university degree	3. Work-permit	1. National Health Insurance	3. 3-5 years	1. I can speak on the same level as Japanese people.	1	0	2. No	2. No	2. No	2. No	2. No	2. No	2. No	1. Yes	2. Others	2. Somewhat	2. Somewhat	2. Somewhat	3. Moderately	2. Somewhat	2. Somewhat	3. Moderately	4. Very much	3. Moderately	3. More than before	#N/A	1. Less than before	#N/A	3. More than before	3. More than before	#N/A	#N/A	2. Same as before	1. Less than before	2. Same as before	1. Less than before	3. More than before
48	18	CSA	Nagasaki City	35-44	#N/A	Single	I have no spouse/partner	6. Student	2. College/university degree	3. Work-permit	2. Employees' Health Insurance	3. 3-5 years	2. I can speak well enough for work or study.	1	0	2. No	2. No	1. Yes	1. Yes	2. No	2. No	1. Yes	2. No	#N/A	3. Moderately	3. Moderately	3. Moderately	2. Somewhat	1. Not at all	3. Moderately	2. Somewhat	2. Somewhat	4. Very much	1. Less than before	3. More than before	#N/A	#N/A	2. Same as before	3. More than before	#N/A	#N/A	3. More than before	2. Same as before	2. Same as before	1. Less than before	2. Same as before
49	14	CSA	Other prefectures	35-44	Male	Married or domestic partnership	Same nationality as myself	1. Full-time employee	2. College/university degree	3. Work-permit	1. National Health Insurance	3. 3-5 years	3. I can speak well enough to have no trouble in everyday life.	2	0	2. No	2. No	1. Yes	2. No	2. No	2. No	2. No	1. Yes	2. Others	2. Somewhat	3. Moderately	1. Not at all	3. Moderately	3. Moderately	3. Moderately	1. Not at all	2. Somewhat	3. Moderately	2. Same as before	2. Same as before	2. Same as before	#N/A	3. More than before	2. Same as before	#N/A	2. Same as before	1. Less than before	2. Same as before	2. Same as before	1. Less than before	2. Same as before
50	19	CSA	Other cities of Nagasaki Prefecture	25-34	Female	Single	I have no spouse/partner	1. Full-time employee	2. College/university degree	3. Work-permit	1. National Health Insurance	2. 1-2 years	3. I can speak well enough to have no trouble in everyday life.	1	0	2. No	2. No	1. Yes	2. No	2. No	2. No	2. No	2. No	1. Less than before	2. Somewhat	4. Very much	3. Moderately	2. Somewhat	2. Somewhat	3. Moderately	3. Moderately	3. Moderately	2. Somewhat	1. Less than before	2. Same as before	#N/A	#N/A	3. More than before	1. Less than before	#N/A	#N/A	#N/A	1. Less than before	2. Same as before	1. Less than before	3. More than before
51	8	Non-CSA	Nagasaki City	25-34	Male	Single	I have no spouse/partner	6. Student	1. Post-graduation or higher	4. Student visa	1. National Health Insurance	3. 3-5 years	5. I can?t speak in Japanese at all.	0	0	2. No	2. No	2. No	1. Yes	2. No	2. No	2. No	2. No	2. Others	3. Moderately	1. Not at all	1. Not at all	3. Moderately	4. Very much	1. Not at all	1. Not at all	1. Not at all	1. Not at all	3. More than before	3. More than before	2. Same as before	3. More than before	2. Same as before	1. Less than before	#N/A	#N/A	1. Less than before	2. Same as before	1. Less than before	2. Same as before	2. Same as before
52	12	Non-CSA	Nagasaki City	18-24	Female	Single	I have no spouse/partner	1. Full-time employee	3. Senior high school	3. Work-permit	2. Employees' Health Insurance	2. 1-2 years	4. I can?t speak in Japanese very well.	1	0	2. No	2. No	2. No	2. No	2. No	2. No	2. No	2. No	#N/A	3. Moderately	2. Somewhat	2. Somewhat	3. Moderately	3. Moderately	2. Somewhat	2. Somewhat	1. Not at all	4. Very much	#N/A	3. More than before	1. Less than before	#N/A	3. More than before	#N/A	#N/A	3. More than before	#N/A	#N/A	3. More than before	3. More than before	1. Less than before
53	16	CSA	Nagasaki City	18-24	Female	Single	I have no spouse/partner	6. Student	2. College/university degree	4. Student visa	1. National Health Insurance	3. 3-5 years	3. I can speak well enough to have no trouble in everyday life.	2	0	2. No	2. No	1. Yes	2. No	2. No	2. No	2. No	1. Yes	#N/A	2. Somewhat	2. Somewhat	3. Moderately	2. Somewhat	2. Somewhat	2. Somewhat	1. Not at all	1. Not at all	4. Very much	2. Same as before	2. Same as before	1. Less than before	#N/A	1. Less than before	3. More than before	#N/A	#N/A	#N/A	1. Less than before	1. Less than before	3. More than before	1. Less than before
54	17	CSA	Nagasaki City	18-24	Female	Single	I have no spouse/partner	6. Student	1. Post-graduation or higher	4. Student visa	1. National Health Insurance	2. 1-2 years	4. I can?t speak in Japanese very well.	0	0	2. No	2. No	1. Yes	1. Yes	1. Yes	2. No	2. No	2. No	1. Less than before	4. Very much	1. Not at all	3. Moderately	1. Not at all	1. Not at all	4. Very much	4. Very much	3. Moderately	4. Very much	2. Same as before	1. Less than before	#N/A	#N/A	3. More than before	3. More than before	#N/A	#N/A	1. Less than before	1. Less than before	2. Same as before	1. Less than before	1. Less than before
55	12	Non-CSA	Nagasaki City	25-34	Male	Single	Same nationality as myself	6. Student	2. College/university degree	4. Student visa	1. National Health Insurance	3. 3-5 years	1. I can speak on the same level as Japanese people.	3	0	2. No	2. No	1. Yes	2. No	1. Yes	2. No	2. No	2. No	1. Less than before	3. Moderately	2. Somewhat	2. Somewhat	3. Moderately	3. Moderately	2. Somewhat	2. Somewhat	1. Not at all	4. Very much	1. Less than before	2. Same as before	1. Less than before	1. Less than before	1. Less than before	1. Less than before	#N/A	#N/A	2. Same as before	2. Same as before	2. Same as before	1. Less than before	1. Less than before
56	13	Non-CSA	Nagasaki City	18-24	Male	Single	I have no spouse/partner	6. Student	2. College/university degree	4. Student visa	1. National Health Insurance	2. 1-2 years	2. I can speak well enough for work or study.	1	0	2. No	2. No	1. Yes	1. Yes	1. Yes	2. No	2. No	2. No	#N/A	3. Moderately	2. Somewhat	2. Somewhat	2. Somewhat	3. Moderately	2. Somewhat	2. Somewhat	2. Somewhat	2. Somewhat	1. Less than before	2. Same as before	3. More than before	#N/A	3. More than before	1. Less than before	#N/A	#N/A	#N/A	#N/A	#N/A	1. Less than before	#N/A
57	13	Non-CSA	Other cities of Nagasaki Prefecture	18-24	Female	Single	I have no spouse/partner	6. Student	2. College/university degree	4. Student visa	1. National Health Insurance	3. 3-5 years	3. I can speak well enough to have no trouble in everyday life.	1	0	2. No	2. No	1. Yes	2. No	1. Yes	2. No	2. No	2. No	2. Others	3. Moderately	2. Somewhat	2. Somewhat	3. Moderately	3. Moderately	3. Moderately	3. Moderately	3. Moderately	2. Somewhat	2. Same as before	2. Same as before	#N/A	#N/A	3. More than before	#N/A	#N/A	#N/A	2. Same as before	2. Same as before	2. Same as before	2. Same as before	1. Less than before
58	11	Non-CSA	Nagasaki City	18-24	Male	Single	Same nationality as myself	6. Student	2. College/university degree	4. Student visa	1. National Health Insurance	3. 3-5 years	3. I can speak well enough to have no trouble in everyday life.	3	0	2. No	2. No	1. Yes	1. Yes	1. Yes	2. No	2. No	2. No	1. Less than before	4. Very much	1. Not at all	3. Moderately	2. Somewhat	3. Moderately	1. Not at all	3. Moderately	1. Not at all	1. Not at all	1. Less than before	3. More than before	2. Same as before	3. More than before	3. More than before	1. Less than before	#N/A	#N/A	2. Same as before	1. Less than before	1. Less than before	2. Same as before	1. Less than before
59	18	CSA	Other prefectures	25-34	Female	Single	I have no spouse/partner	#N/A	2. College/university degree	3. Work-permit	2. Employees' Health Insurance	3. 3-5 years	4. I can?t speak in Japanese very well.	1	0	2. No	2. No	1. Yes	1. Yes	#N/A	2. No	2. No	2. No	#N/A	2. Somewhat	3. Moderately	2. Somewhat	1. Not at all	1. Not at all	2. Somewhat	3. Moderately	2. Somewhat	4. Very much	1. Less than before	2. Same as before	#N/A	#N/A	3. More than before	#N/A	#N/A	#N/A	1. Less than before	#N/A	#N/A	1. Less than before	#N/A
60	17	CSA	Other prefectures	25-34	Male	Single	I have no spouse/partner	1. Full-time employee	2. College/university degree	4. Student visa	1. National Health Insurance	3. 3-5 years	3. I can speak well enough to have no trouble in everyday life.	2	0	2. No	2. No	1. Yes	2. No	1. Yes	2. No	2. No	2. No	#N/A	3. Moderately	1. Not at all	3. Moderately	2. Somewhat	1. Not at all	4. Very much	3. Moderately	3. Moderately	4. Very much	2. Same as before	1. Less than before	#N/A	#N/A	3. More than before	3. More than before	#N/A	#N/A	#N/A	2. Same as before	2. Same as before	1. Less than before	3. More than before
61	17	CSA	Nagasaki City	25-34	Male	Single	I have no spouse/partner	6. Student	1. Post-graduation or higher	4. Student visa	1. National Health Insurance	3. 3-5 years	2. I can speak well enough for work or study.	0	0	2. No	2. No	1. Yes	1. Yes	1. Yes	2. No	2. No	2. No	1. Less than before	3. Moderately	2. Somewhat	4. Very much	2. Somewhat	1. Not at all	2. Somewhat	4. Very much	2. Somewhat	2. Somewhat	1. Less than before	1. Less than before	#N/A	#N/A	2. Same as before	2. Same as before	#N/A	#N/A	2. Same as before	1. Less than before	1. Less than before	1. Less than before	1. Less than before
62	20	CSA	Other cities of Nagasaki Prefecture	18-24	Female	Single	Same nationality as myself	2. Part-time employee	2. College/university degree	4. Student visa	1. National Health Insurance	2. 1-2 years	2. I can speak well enough for work or study.	0	0	2. No	2. No	1. Yes	2. No	2. No	2. No	2. No	2. No	1. Less than before	2. Somewhat	4. Very much	4. Very much	2. Somewhat	2. Somewhat	3. Moderately	3. Moderately	1. Not at all	4. Very much	3. More than before	3. More than before	#N/A	#N/A	3. More than before	2. Same as before	#N/A	#N/A	2. Same as before	1. Less than before	2. Same as before	1. Less than before	2. Same as before
63	17	CSA	Nagasaki City	18-24	Female	Single	I have no spouse/partner	6. Student	2. College/university degree	4. Student visa	1. National Health Insurance	3. 3-5 years	2. I can speak well enough for work or study.	0	0	2. No	2. No	1. Yes	1. Yes	2. No	2. No	2. No	2. No	#N/A	3. Moderately	3. Moderately	3. Moderately	2. Somewhat	2. Somewhat	3. Moderately	2. Somewhat	1. Not at all	4. Very much	3. More than before	3. More than before	#N/A	#N/A	2. Same as before	3. More than before	#N/A	#N/A	1. Less than before	2. Same as before	2. Same as before	3. More than before	1. Less than before
64	22	CSA	Other cities of Nagasaki Prefecture	25-34	Female	Single	I have no spouse/partner	6. Student	2. College/university degree	4. Student visa	1. National Health Insurance	3. 3-5 years	2. I can speak well enough for work or study.	0	0	2. No	2. No	1. Yes	1. Yes	2. No	2. No	2. No	2. No	#N/A	2. Somewhat	4. Very much	3. Moderately	1. Not at all	1. Not at all	4. Very much	4. Very much	1. Not at all	3. Moderately	3. More than before	1. Less than before	#N/A	#N/A	3. More than before	#N/A	#N/A	#N/A	#N/A	2. Same as before	2. Same as before	1. Less than before	1. Less than before
65	14	CSA	Other cities of Nagasaki Prefecture	18-24	Female	Single	I have no spouse/partner	2. Part-time employee	2. College/university degree	4. Student visa	1. National Health Insurance	2. 1-2 years	2. I can speak well enough for work or study.	0	0	2. No	2. No	1. Yes	1. Yes	1. Yes	2. No	2. No	2. No	#N/A	3. Moderately	2. Somewhat	2. Somewhat	3. Moderately	2. Somewhat	3. Moderately	3. Moderately	1. Not at all	3. Moderately	2. Same as before	2. Same as before	#N/A	#N/A	2. Same as before	2. Same as before	#N/A	#N/A	2. Same as before	2. Same as before	2. Same as before	1. Less than before	1. Less than before
66	16	CSA	Other prefectures	18-24	Male	Single	I have no spouse/partner	6. Student	3. Senior high school	4. Student visa	1. National Health Insurance	1. less than one year	2. I can speak well enough for work or study.	0	0	2. No	2. No	1. Yes	2. No	1. Yes	2. No	2. No	1. Yes	#N/A	4. Very much	2. Somewhat	2. Somewhat	1. Not at all	2. Somewhat	4. Very much	1. Not at all	1. Not at all	4. Very much	2. Same as before	2. Same as before	2. Same as before	2. Same as before	3. More than before	1. Less than before	2. Same as before	#N/A	2. Same as before	2. Same as before	2. Same as before	2. Same as before	1. Less than before
67	11	Non-CSA	Other prefectures	25-34	Female	Single	Same nationality as myself	6. Student	1. Post-graduation or higher	4. Student visa	1. National Health Insurance	2. 1-2 years	5. I can?t speak in Japanese at all.	0	0	2. No	2. No	1. Yes	2. No	2. No	2. No	2. No	2. No	#N/A	3. Moderately	2. Somewhat	1. Not at all	3. Moderately	3. Moderately	2. Somewhat	1. Not at all	1. Not at all	3. Moderately	2. Same as before	2. Same as before	#N/A	#N/A	2. Same as before	3. More than before	#N/A	#N/A	1. Less than before	2. Same as before	2. Same as before	2. Same as before	#N/A
68	12	Non-CSA	Other cities of Nagasaki Prefecture	25-34	Male	Single	I have no spouse/partner	1. Full-time employee	2. College/university degree	3. Work-permit	2. Employees' Health Insurance	3. 3-5 years	2. I can speak well enough for work or study.	4	4	2. No	2. No	2. No	2. No	2. No	2. No	#N/A	2. No	2. Others	3. Moderately	2. Somewhat	2. Somewhat	3. Moderately	3. Moderately	2. Somewhat	2. Somewhat	1. Not at all	2. Somewhat	1. Less than before	1. Less than before	1. Less than before	#N/A	1. Less than before	1. Less than before	#N/A	#N/A	#N/A	2. Same as before	2. Same as before	2. Same as before	1. Less than before
69	14	CSA	Other prefectures	25-34	Female	Single	I have no spouse/partner	5. Unemployed	2. College/university degree	3. Work-permit	3. None	3. 3-5 years	3. I can speak well enough to have no trouble in everyday life.	1	0	2. No	2. No	2. No	2. No	2. No	2. No	2. No	2. No	#N/A	1. Not at all	1. Not at all	1. Not at all	3. Moderately	2. Somewhat	3. Moderately	1. Not at all	1. Not at all	3. Moderately	2. Same as before	2. Same as before	#N/A	#N/A	3. More than before	3. More than before	#N/A	#N/A	#N/A	3. More than before	2. Same as before	1. Less than before	1. Less than before
70	12	Non-CSA	Other prefectures	18-24	Female	Single	Same nationality as myself	1. Full-time employee	2. College/university degree	3. Work-permit	2. Employees' Health Insurance	2. 1-2 years	2. I can speak well enough for work or study.	3	0	2. No	2. No	2. No	2. No	2. No	2. No	2. No	1. Yes	#N/A	3. Moderately	2. Somewhat	2. Somewhat	3. Moderately	3. Moderately	2. Somewhat	1. Not at all	1. Not at all	1. Not at all	2. Same as before	2. Same as before	#N/A	#N/A	2. Same as before	2. Same as before	#N/A	#N/A	#N/A	2. Same as before	2. Same as before	2. Same as before	1. Less than before
71	9	Non-CSA	Other prefectures	25-34	Female	Married or domestic partnership	Japanese	4. Housewife/husband	2. College/university degree	5. Family dependent visa	1. National Health Insurance	4. 5-10 years	2. I can speak well enough for work or study.	2	0	2. No	2. No	2. No	2. No	2. No	2. No	2. No	1. Yes	#N/A	3. Moderately	1. Not at all	2. Somewhat	4. Very much	4. Very much	2. Somewhat	1. Not at all	1. Not at all	2. Somewhat	3. More than before	3. More than before	#N/A	#N/A	3. More than before	1. Less than before	3. More than before	1. Less than before	2. Same as before	3. More than before	3. More than before	3. More than before	1. Less than before
72	14	CSA	Nagasaki City	25-34	Male	Single	Same nationality as myself	1. Full-time employee	2. College/university degree	3. Work-permit	2. Employees' Health Insurance	3. 3-5 years	2. I can speak well enough for work or study.	0	0	2. No	2. No	#N/A	#N/A	#N/A	2. No	2. No	#N/A	#N/A	3. Moderately	2. Somewhat	3. Moderately	3. Moderately	2. Somewhat	2. Somewhat	2. Somewhat	1. Not at all	4. Very much	2. Same as before	2. Same as before	1. Less than before	#N/A	#N/A	2. Same as before	#N/A	#N/A	2. Same as before	2. Same as before	2. Same as before	2. Same as before	1. Less than before
73	15	CSA	Other prefectures	25-34	#N/A	Married or domestic partnership	Same nationality as myself	6. Student	1. Post-graduation or higher	4. Student visa	1. National Health Insurance	3. 3-5 years	2. I can speak well enough for work or study.	0	0	2. No	2. No	2. No	2. No	2. No	2. No	2. No	2. No	#N/A	2. Somewhat	2. Somewhat	2. Somewhat	2. Somewhat	2. Somewhat	2. Somewhat	2. Somewhat	2. Somewhat	1. Not at all	1. Less than before	1. Less than before	1. Less than before	#N/A	#N/A	1. Less than before	#N/A	2. Same as before	1. Less than before	#N/A	#N/A	#N/A	#N/A
74	8	Non-CSA	Other prefectures	35-44	Female	Single	Same nationality as myself	1. Full-time employee	1. Post-graduation or higher	3. Work-permit	2. Employees' Health Insurance	4. 5-10 years	2. I can speak well enough for work or study.	1	0	2. No	2. No	2. No	2. No	2. No	2. No	2. No	2. No	2. Others	3. Moderately	1. Not at all	1. Not at all	4. Very much	3. Moderately	1. Not at all	1. Not at all	1. Not at all	1. Not at all	2. Same as before	2. Same as before	#N/A	#N/A	2. Same as before	2. Same as before	#N/A	#N/A	2. Same as before	2. Same as before	2. Same as before	2. Same as before	2. Same as before
75	21	CSA	Other prefectures	25-34	Male	Married or domestic partnership	Same nationality as myself	5. Unemployed	4. Junior high school	3. Work-permit	3. None	4. 5-10 years	4. I can?t speak in Japanese very well.	4	0	2. No	2. No	1. Yes	2. No	1. Yes	2. No	2. No	2. No	2. Others	2. Somewhat	2. Somewhat	4. Very much	1. Not at all	1. Not at all	4. Very much	4. Very much	3. Moderately	4. Very much	1. Less than before	1. Less than before	#N/A	#N/A	3. More than before	3. More than before	3. More than before	#N/A	#N/A	#N/A	1. Less than before	2. Same as before	1. Less than before
76	15	CSA	Other prefectures	25-34	Female	Married or domestic partnership	Same nationality as myself	6. Student	1. Post-graduation or higher	4. Student visa	1. National Health Insurance	1. less than one year	4. I can?t speak in Japanese very well.	0	0	2. No	2. No	1. Yes	1. Yes	2. No	2. No	2. No	2. No	1. Less than before	3. Moderately	2. Somewhat	3. Moderately	2. Somewhat	2. Somewhat	2. Somewhat	4. Very much	2. Somewhat	3. Moderately	2. Same as before	2. Same as before	2. Same as before	#N/A	3. More than before	1. Less than before	#N/A	2. Same as before	1. Less than before	1. Less than before	2. Same as before	1. Less than before	2. Same as before
77	11	Non-CSA	Other prefectures	35-44	Male	Married or domestic partnership	Same nationality as myself	1. Full-time employee	1. Post-graduation or higher	2. Permanent resident	2. Employees' Health Insurance	4. 5-10 years	4. I can?t speak in Japanese very well.	3	0	2. No	2. No	2. No	2. No	2. No	2. No	2. No	2. No	2. Others	3. Moderately	1. Not at all	1. Not at all	2. Somewhat	3. Moderately	2. Somewhat	1. Not at all	1. Not at all	2. Somewhat	2. Same as before	2. Same as before	2. Same as before	#N/A	2. Same as before	2. Same as before	2. Same as before	2. Same as before	1. Less than before	2. Same as before	2. Same as before	2. Same as before	2. Same as before
78	13	Non-CSA	Other prefectures	18-24	Female	Single	I have no spouse/partner	6. Student	2. College/university degree	4. Student visa	1. National Health Insurance	3. 3-5 years	3. I can speak well enough to have no trouble in everyday life.	0	0	2. No	2. No	1. Yes	1. Yes	1. Yes	2. No	1. Yes	2. No	#N/A	3. Moderately	2. Somewhat	1. Not at all	1. Not at all	3. Moderately	2. Somewhat	1. Not at all	1. Not at all	2. Somewhat	1. Less than before	1. Less than before	#N/A	#N/A	3. More than before	3. More than before	#N/A	#N/A	1. Less than before	1. Less than before	1. Less than before	#N/A	1. Less than before
79	16	CSA	Other prefectures	25-34	Female	Single	#N/A	6. Student	1. Post-graduation or higher	4. Student visa	1. National Health Insurance	2. 1-2 years	3. I can speak well enough to have no trouble in everyday life.	4	0	2. No	#N/A	1. Yes	2. No	2. No	#N/A	#N/A	#N/A	#N/A	3. Moderately	3. Moderately	3. Moderately	2. Somewhat	2. Somewhat	2. Somewhat	2. Somewhat	2. Somewhat	3. Moderately	3. More than before	2. Same as before	#N/A	#N/A	3. More than before	#N/A	#N/A	#N/A	3. More than before	#N/A	#N/A	#N/A	#N/A
80	11	Non-CSA	Other prefectures	25-34	Female	Married or domestic partnership	Same nationality as myself	4. Housewife/husband	1. Post-graduation or higher	5. Family dependent visa	1. National Health Insurance	3. 3-5 years	3. I can speak well enough to have no trouble in everyday life.	3	0	2. No	2. No	2. No	2. No	2. No	2. No	2. No	2. No	1. Less than before	4. Very much	2. Somewhat	1. Not at all	2. Somewhat	3. Moderately	2. Somewhat	1. Not at all	1. Not at all	3. Moderately	2. Same as before	2. Same as before	#N/A	#N/A	#N/A	2. Same as before	3. More than before	#N/A	2. Same as before	2. Same as before	2. Same as before	3. More than before	1. Less than before
81	12	Non-CSA	Other prefectures	25-34	Female	Single	Same nationality as myself	6. Student	1. Post-graduation or higher	4. Student visa	1. National Health Insurance	2. 1-2 years	2. I can speak well enough for work or study.	0	0	2. No	2. No	1. Yes	1. Yes	2. No	2. No	2. No	2. No	2. Others	3. Moderately	2. Somewhat	2. Somewhat	3. Moderately	3. Moderately	2. Somewhat	2. Somewhat	2. Somewhat	3. Moderately	2. Same as before	2. Same as before	1. Less than before	#N/A	2. Same as before	#N/A	#N/A	#N/A	1. Less than before	2. Same as before	2. Same as before	2. Same as before	1. Less than before
82	12	Non-CSA	Other prefectures	25-34	Female	Married or domestic partnership	Same nationality as myself	1. Full-time employee	1. Post-graduation or higher	2. Permanent resident	2. Employees' Health Insurance	4. 5-10 years	4. I can?t speak in Japanese very well.	2	0	2. No	2. No	2. No	2. No	2. No	2. No	2. No	2. No	1. Less than before	4. Very much	2. Somewhat	2. Somewhat	3. Moderately	3. Moderately	3. Moderately	4. Very much	4. Very much	3. Moderately	2. Same as before	3. More than before	#N/A	#N/A	3. More than before	1. Less than before	3. More than before	#N/A	1. Less than before	1. Less than before	1. Less than before	1. Less than before	2. Same as before
83	16	CSA	Other prefectures	35-44	Male	Married or domestic partnership	Same nationality as myself	1. Full-time employee	2. College/university degree	3. Work-permit	2. Employees' Health Insurance	5. more than 10 years	3. I can speak well enough to have no trouble in everyday life.	3	0	2. No	2. No	2. No	1. Yes	2. No	2. No	2. No	2. No	2. Others	3. Moderately	3. Moderately	3. Moderately	3. Moderately	2. Somewhat	3. Moderately	1. Not at all	1. Not at all	4. Very much	2. Same as before	2. Same as before	2. Same as before	#N/A	2. Same as before	2. Same as before	2. Same as before	2. Same as before	2. Same as before	2. Same as before	2. Same as before	2. Same as before	2. Same as before
84	13	Non-CSA	Other prefectures	25-34	Female	Single	I have no spouse/partner	6. Student	1. Post-graduation or higher	2. Permanent resident	1. National Health Insurance	1. less than one year	4. I can?t speak in Japanese very well.	0	0	2. No	2. No	2. No	2. No	2. No	2. No	2. No	2. No	#N/A	2. Somewhat	2. Somewhat	2. Somewhat	3. Moderately	3. Moderately	2. Somewhat	2. Somewhat	1. Not at all	2. Somewhat	1. Less than before	1. Less than before	#N/A	#N/A	3. More than before	1. Less than before	#N/A	#N/A	1. Less than before	2. Same as before	1. Less than before	2. Same as before	#N/A
85	16	CSA	Other prefectures	25-34	Female	Single	Same nationality as myself	6. Student	1. Post-graduation or higher	4. Student visa	1. National Health Insurance	1. less than one year	5. I can?t speak in Japanese at all.	0	0	2. No	2. No	1. Yes	2. No	2. No	2. No	2. No	2. No	#N/A	3. Moderately	2. Somewhat	2. Somewhat	1. Not at all	1. Not at all	2. Somewhat	2. Somewhat	1. Not at all	3. Moderately	2. Same as before	2. Same as before	#N/A	#N/A	#N/A	2. Same as before	#N/A	#N/A	1. Less than before	2. Same as before	2. Same as before	2. Same as before	2. Same as before
86	12	Non-CSA	Other prefectures	35-44	Female	Married or domestic partnership	Same nationality as myself	2. Part-time employee	2. College/university degree	5. Family dependent visa	2. Employees' Health Insurance	5. more than 10 years	2. I can speak well enough for work or study.	4	0	2. No	2. No	2. No	#N/A	2. No	2. No	2. No	2. No	2. Others	3. Moderately	2. Somewhat	2. Somewhat	3. Moderately	3. Moderately	2. Somewhat	2. Somewhat	1. Not at all	4. Very much	2. Same as before	3. More than before	#N/A	#N/A	#N/A	2. Same as before	2. Same as before	2. Same as before	1. Less than before	1. Less than before	1. Less than before	1. Less than before	#N/A
87	15	CSA	Other prefectures	18-24	Male	Single	I have no spouse/partner	6. Student	2. College/university degree	4. Student visa	1. National Health Insurance	3. 3-5 years	5. I can?t speak in Japanese at all.	0	0	2. No	2. No	1. Yes	1. Yes	1. Yes	2. No	2. No	2. No	1. Less than before	2. Somewhat	2. Somewhat	2. Somewhat	3. Moderately	1. Not at all	2. Somewhat	4. Very much	1. Not at all	4. Very much	1. Less than before	3. More than before	3. More than before	#N/A	2. Same as before	1. Less than before	#N/A	#N/A	1. Less than before	2. Same as before	1. Less than before	1. Less than before	1. Less than before
88	12	Non-CSA	Other prefectures	25-34	Male	Married or domestic partnership	Same nationality as myself	6. Student	1. Post-graduation or higher	4. Student visa	1. National Health Insurance	4. 5-10 years	3. I can speak well enough to have no trouble in everyday life.	3	0	2. No	2. No	2. No	#N/A	2. No	2. No	2. No	2. No	1. Less than before	3. Moderately	2. Somewhat	1. Not at all	2. Somewhat	3. Moderately	2. Somewhat	1. Not at all	1. Not at all	2. Somewhat	#N/A	2. Same as before	1. Less than before	#N/A	3. More than before	1. Less than before	2. Same as before	#N/A	1. Less than before	3. More than before	1. Less than before	3. More than before	3. More than before
89	11	Non-CSA	Other prefectures	25-34	Male	Single	Same nationality as myself	6. Student	1. Post-graduation or higher	4. Student visa	1. National Health Insurance	3. 3-5 years	4. I can?t speak in Japanese very well.	0	0	2. No	2. No	2. No	2. No	2. No	2. No	2. No	2. No	#N/A	4. Very much	2. Somewhat	2. Somewhat	3. Moderately	3. Moderately	2. Somewhat	1. Not at all	1. Not at all	4. Very much	2. Same as before	2. Same as before	1. Less than before	#N/A	2. Same as before	1. Less than before	#N/A	#N/A	2. Same as before	2. Same as before	2. Same as before	2. Same as before	2. Same as before
90	22	CSA	Other prefectures	25-34	Male	Single	I have no spouse/partner	6. Student	1. Post-graduation or higher	4. Student visa	1. National Health Insurance	2. 1-2 years	4. I can?t speak in Japanese very well.	0	0	2. No	2. No	1. Yes	2. No	2. No	2. No	2. No	2. No	2. Others	2. Somewhat	4. Very much	3. Moderately	1. Not at all	1. Not at all	4. Very much	4. Very much	2. Somewhat	4. Very much	1. Less than before	1. Less than before	#N/A	#N/A	3. More than before	1. Less than before	#N/A	#N/A	1. Less than before	1. Less than before	1. Less than before	1. Less than before	2. Same as before
91	6	Non-CSA	Other prefectures	35-44	Male	Married or domestic partnership	Same nationality as myself	1. Full-time employee	2. College/university degree	3. Work-permit	2. Employees' Health Insurance	4. 5-10 years	2. I can speak well enough for work or study.	1	0	2. No	2. No	2. No	2. No	2. No	2. No	2. No	2. No	2. Others	4. Very much	1. Not at all	1. Not at all	4. Very much	4. Very much	1. Not at all	1. Not at all	1. Not at all	1. Not at all	2. Same as before	2. Same as before	1. Less than before	1. Less than before	1. Less than before	3. More than before	3. More than before	1. Less than before	3. More than before	3. More than before	3. More than before	3. More than before	3. More than before
92	17	CSA	Other prefectures	25-34	Male	Married or domestic partnership	Same nationality as myself	6. Student	2. College/university degree	4. Student visa	1. National Health Insurance	3. 3-5 years	2. I can speak well enough for work or study.	0	0	2. No	2. No	1. Yes	1. Yes	1. Yes	2. No	2. No	#N/A	#N/A	3. Moderately	2. Somewhat	2. Somewhat	1. Not at all	1. Not at all	3. Moderately	4. Very much	3. Moderately	4. Very much	2. Same as before	2. Same as before	1. Less than before	#N/A	3. More than before	1. Less than before	#N/A	#N/A	#N/A	1. Less than before	1. Less than before	1. Less than before	1. Less than before
93	8	Non-CSA	Nagasaki City	25-34	Male	Single	#N/A	6. Student	2. College/university degree	4. Student visa	1. National Health Insurance	3. 3-5 years	5. I can?t speak in Japanese at all.	0	0	2. No	2. No	1. Yes	2. No	2. No	2. No	2. No	2. No	#N/A	4. Very much	2. Somewhat	2. Somewhat	4. Very much	4. Very much	1. Not at all	1. Not at all	1. Not at all	3. Moderately	2. Same as before	2. Same as before	#N/A	#N/A	2. Same as before	1. Less than before	#N/A	#N/A	2. Same as before	2. Same as before	2. Same as before	2. Same as before	2. Same as before
94	14	CSA	Other prefectures	25-34	Male	Married or domestic partnership	Same nationality as myself	6. Student	1. Post-graduation or higher	4. Student visa	1. National Health Insurance	3. 3-5 years	4. I can?t speak in Japanese very well.	0	0	2. No	2. No	2. No	1. Yes	1. Yes	2. No	2. No	2. No	2. Others	3. Moderately	2. Somewhat	3. Moderately	2. Somewhat	3. Moderately	2. Somewhat	3. Moderately	2. Somewhat	2. Somewhat	1. Less than before	2. Same as before	2. Same as before	#N/A	3. More than before	1. Less than before	1. Less than before	2. Same as before	2. Same as before	2. Same as before	2. Same as before	2. Same as before	1. Less than before
95	11	Non-CSA	Nagasaki City	35-44	Female	Married or domestic partnership	Japanese	1. Full-time employee	1. Post-graduation or higher	2. Permanent resident	2. Employees' Health Insurance	4. 5-10 years	2. I can speak well enough for work or study.	1	0	2. No	2. No	2. No	1. Yes	2. No	2. No	2. No	2. No	#N/A	3. Moderately	2. Somewhat	1. Not at all	3. Moderately	3. Moderately	2. Somewhat	1. Not at all	1. Not at all	2. Somewhat	2. Same as before	2. Same as before	#N/A	#N/A	2. Same as before	2. Same as before	#N/A	#N/A	1. Less than before	#N/A	2. Same as before	2. Same as before	2. Same as before
96	20	CSA	Other cities of Nagasaki Prefecture	25-34	Female	Married or domestic partnership	Same nationality as myself	6. Student	2. College/university degree	4. Student visa	1. National Health Insurance	3. 3-5 years	3. I can speak well enough to have no trouble in everyday life.	0	0	2. No	2. No	1. Yes	#N/A	2. No	2. No	2. No	2. No	1. Less than before	3. Moderately	4. Very much	4. Very much	1. Not at all	3. Moderately	4. Very much	2. Somewhat	1. Not at all	4. Very much	2. Same as before	2. Same as before	#N/A	#N/A	#N/A	3. More than before	#N/A	#N/A	#N/A	#N/A	2. Same as before	2. Same as before	1. Less than before
97	15	CSA	Nagasaki City	25-34	Female	Single	Same nationality as myself	1. Full-time employee	2. College/university degree	3. Work-permit	1. National Health Insurance	2. 1-2 years	4. I can?t speak in Japanese very well.	4	0	2. No	2. No	1. Yes	1. Yes	2. No	2. No	2. No	2. No	#N/A	3. Moderately	3. Moderately	3. Moderately	3. Moderately	2. Somewhat	2. Somewhat	3. Moderately	2. Somewhat	3. Moderately	2. Same as before	2. Same as before	#N/A	#N/A	2. Same as before	2. Same as before	#N/A	#N/A	2. Same as before	2. Same as before	2. Same as before	2. Same as before	1. Less than before
98	13	Non-CSA	Nagasaki City	45-54	Male	Married or domestic partnership	Same nationality as myself	1. Full-time employee	1. Post-graduation or higher	2. Permanent resident	1. National Health Insurance	5. more than 10 years	3. I can speak well enough to have no trouble in everyday life.	0	0	2. No	2. No	1. Yes	1. Yes	2. No	2. No	2. No	2. No	2. Others	3. Moderately	2. Somewhat	2. Somewhat	3. Moderately	2. Somewhat	2. Somewhat	2. Somewhat	3. Moderately	2. Somewhat	2. Same as before	2. Same as before	2. Same as before	#N/A	2. Same as before	2. Same as before	1. Less than before	2. Same as before	1. Less than before	1. Less than before	1. Less than before	1. Less than before	1. Less than before
99	13	Non-CSA	Other prefectures	25-34	Female	Single	I have no spouse/partner	1. Full-time employee	1. Post-graduation or higher	3. Work-permit	2. Employees' Health Insurance	3. 3-5 years	2. I can speak well enough for work or study.	0	0	2. No	2. No	2. No	2. No	2. No	2. No	2. No	1. Yes	2. Others	3. Moderately	2. Somewhat	2. Somewhat	3. Moderately	3. Moderately	3. Moderately	1. Not at all	1. Not at all	3. Moderately	1. Less than before	3. More than before	#N/A	#N/A	#N/A	1. Less than before	#N/A	#N/A	2. Same as before	2. Same as before	2. Same as before	3. More than before	3. More than before
100	12	Non-CSA	Nagasaki City	25-34	Female	Single	I have no spouse/partner	2. Part-time employee	2. College/university degree	3. Work-permit	1. National Health Insurance	3. 3-5 years	4. I can?t speak in Japanese very well.	1	0	2. No	2. No	1. Yes	1. Yes	2. No	2. No	2. No	1. Yes	#N/A	4. Very much	2. Somewhat	2. Somewhat	3. Moderately	2. Somewhat	2. Somewhat	2. Somewhat	2. Somewhat	3. Moderately	1. Less than before	1. Less than before	#N/A	#N/A	#N/A	1. Less than before	#N/A	#N/A	1. Less than before	3. More than before	2. Same as before	3. More than before	1. Less than before
101	8	Non-CSA	Nagasaki City	35-44	Female	Married or domestic partnership	Japanese	3. Self-employed	2. College/university degree	2. Permanent resident	1. National Health Insurance	5. more than 10 years	2. I can speak well enough for work or study.	3	0	2. No	2. No	2. No	2. No	2. No	2. No	2. No	2. No	2. Others	3. Moderately	1. Not at all	1. Not at all	3. Moderately	4. Very much	1. Not at all	1. Not at all	1. Not at all	2. Somewhat	2. Same as before	2. Same as before	#N/A	#N/A	#N/A	2. Same as before	2. Same as before	#N/A	#N/A	2. Same as before	2. Same as before	2. Same as before	2. Same as before
102	15	CSA	Other cities of Nagasaki Prefecture	18-24	Male	Single	I have no spouse/partner	6. Student	2. College/university degree	4. Student visa	#N/A	3. 3-5 years	3. I can speak well enough to have no trouble in everyday life.	0	0	2. No	2. No	1. Yes	2. No	2. No	2. No	2. No	2. No	#N/A	3. Moderately	2. Somewhat	2. Somewhat	1. Not at all	2. Somewhat	2. Somewhat	2. Somewhat	1. Not at all	2. Somewhat	2. Same as before	2. Same as before	2. Same as before	#N/A	2. Same as before	2. Same as before	#N/A	#N/A	1. Less than before	2. Same as before	2. Same as before	1. Less than before	1. Less than before
103	12	Non-CSA	Other cities of Nagasaki Prefecture	18-24	Female	Single	I have no spouse/partner	2. Part-time employee	2. College/university degree	4. Student visa	1. National Health Insurance	3. 3-5 years	2. I can speak well enough for work or study.	1	0	2. No	2. No	2. No	2. No	2. No	2. No	2. No	1. Yes	#N/A	3. Moderately	2. Somewhat	2. Somewhat	3. Moderately	3. Moderately	2. Somewhat	2. Somewhat	2. Somewhat	3. Moderately	2. Same as before	1. Less than before	#N/A	#N/A	3. More than before	1. Less than before	#N/A	#N/A	1. Less than before	2. Same as before	2. Same as before	#N/A	#N/A
104	13	Non-CSA	Nagasaki City	18-24	Female	Single	I have no spouse/partner	6. Student	2. College/university degree	4. Student visa	1. National Health Insurance	3. 3-5 years	2. I can speak well enough for work or study.	1	0	2. No	2. No	1. Yes	#N/A	1. Yes	2. No	2. No	#N/A	#N/A	3. Moderately	2. Somewhat	2. Somewhat	3. Moderately	3. Moderately	3. Moderately	3. Moderately	2. Somewhat	4. Very much	#N/A	1. Less than before	#N/A	#N/A	3. More than before	2. Same as before	#N/A	#N/A	3. More than before	2. Same as before	2. Same as before	2. Same as before	1. Less than before
105	12	Non-CSA	Nagasaki City	25-34	Male	Single	Same nationality as myself	6. Student	2. College/university degree	4. Student visa	1. National Health Insurance	3. 3-5 years	3. I can speak well enough to have no trouble in everyday life.	0	0	2. No	2. No	2. No	2. No	2. No	2. No	2. No	2. No	2. Others	3. Moderately	2. Somewhat	2. Somewhat	3. Moderately	3. Moderately	2. Somewhat	1. Not at all	1. Not at all	2. Somewhat	2. Same as before	2. Same as before	2. Same as before	2. Same as before	2. Same as before	2. Same as before	2. Same as before	2. Same as before	2. Same as before	2. Same as before	2. Same as before	2. Same as before	1. Less than before
106	15	CSA	Nagasaki City	25-34	Male	Single	I have no spouse/partner	2. Part-time employee	1. Post-graduation or higher	6. Temporary visa (tourists, business.)	1. National Health Insurance	2. 1-2 years	4. I can?t speak in Japanese very well.	1	0	2. No	2. No	1. Yes	1. Yes	1. Yes	2. No	2. No	2. No	#N/A	3. Moderately	2. Somewhat	2. Somewhat	3. Moderately	2. Somewhat	4. Very much	2. Somewhat	2. Somewhat	4. Very much	2. Same as before	2. Same as before	#N/A	#N/A	2. Same as before	2. Same as before	#N/A	#N/A	2. Same as before	2. Same as before	2. Same as before	1. Less than before	1. Less than before
107	11	Non-CSA	Other cities of Nagasaki Prefecture	18-24	Female	Single	I have no spouse/partner	6. Student	2. College/university degree	4. Student visa	1. National Health Insurance	1. less than one year	2. I can speak well enough for work or study.	2	0	2. No	2. No	2. No	2. No	2. No	2. No	2. No	1. Yes	#N/A	3. Moderately	2. Somewhat	1. Not at all	3. Moderately	3. Moderately	2. Somewhat	2. Somewhat	2. Somewhat	3. Moderately	3. More than before	3. More than before	#N/A	#N/A	3. More than before	2. Same as before	#N/A	3. More than before	2. Same as before	2. Same as before	1. Less than before	2. Same as before	1. Less than before
108	13	Non-CSA	Nagasaki City	25-34	Female	Married or domestic partnership	Same nationality as myself	4. Housewife/husband	3. Senior high school	5. Family dependent visa	1. National Health Insurance	3. 3-5 years	4. I can?t speak in Japanese very well.	2	0	2. No	2. No	2. No	2. No	2. No	2. No	2. No	2. No	2. Others	3. Moderately	3. Moderately	1. Not at all	3. Moderately	3. Moderately	3. Moderately	3. Moderately	1. Not at all	3. Moderately	2. Same as before	2. Same as before	2. Same as before	2. Same as before	2. Same as before	2. Same as before	2. Same as before	2. Same as before	2. Same as before	2. Same as before	2. Same as before	2. Same as before	1. Less than before
109	13	Non-CSA	Nagasaki City	18-24	Male	Single	I have no spouse/partner	6. Student	2. College/university degree	4. Student visa	1. National Health Insurance	1. less than one year	4. I can?t speak in Japanese very well.	2	0	2. No	2. No	2. No	2. No	2. No	2. No	2. No	2. No	#N/A	2. Somewhat	1. Not at all	1. Not at all	2. Somewhat	2. Somewhat	2. Somewhat	1. Not at all	2. Somewhat	3. Moderately	2. Same as before	2. Same as before	1. Less than before	#N/A	3. More than before	1. Less than before	#N/A	#N/A	1. Less than before	2. Same as before	2. Same as before	2. Same as before	2. Same as before
110	17	CSA	Nagasaki City	18-24	Female	Single	I have no spouse/partner	6. Student	2. College/university degree	4. Student visa	1. National Health Insurance	2. 1-2 years	3. I can speak well enough to have no trouble in everyday life.	0	0	2. No	2. No	2. No	2. No	1. Yes	2. No	2. No	2. No	#N/A	2. Somewhat	2. Somewhat	2. Somewhat	1. Not at all	1. Not at all	2. Somewhat	2. Somewhat	2. Somewhat	4. Very much	#N/A	2. Same as before	3. More than before	#N/A	3. More than before	1. Less than before	#N/A	#N/A	1. Less than before	1. Less than before	2. Same as before	1. Less than before	1. Less than before
111	12	Non-CSA	Nagasaki City	18-24	Female	Single	I have no spouse/partner	6. Student	2. College/university degree	4. Student visa	1. National Health Insurance	3. 3-5 years	2. I can speak well enough for work or study.	2	1	2. No	2. No	2. No	2. No	2. No	2. No	2. No	2. No	#N/A	2. Somewhat	1. Not at all	2. Somewhat	2. Somewhat	3. Moderately	1. Not at all	1. Not at all	2. Somewhat	3. Moderately	2. Same as before	2. Same as before	2. Same as before	#N/A	3. More than before	1. Less than before	#N/A	#N/A	2. Same as before	3. More than before	2. Same as before	3. More than before	2. Same as before
112	18	CSA	Nagasaki City	25-34	Female	Single	I have no spouse/partner	6. Student	1. Post-graduation or higher	4. Student visa	1. National Health Insurance	3. 3-5 years	2. I can speak well enough for work or study.	0	0	2. No	2. No	2. No	2. No	2. No	2. No	2. No	2. No	#N/A	2. Somewhat	3. Moderately	3. Moderately	2. Somewhat	1. Not at all	2. Somewhat	1. Not at all	3. Moderately	3. Moderately	3. More than before	2. Same as before	2. Same as before	#N/A	#N/A	1. Less than before	#N/A	#N/A	#N/A	1. Less than before	2. Same as before	1. Less than before	#N/A
113	13	Non-CSA	Nagasaki City	18-24	Female	Single	I have no spouse/partner	6. Student	2. College/university degree	4. Student visa	1. National Health Insurance	2. 1-2 years	3. I can speak well enough to have no trouble in everyday life.	0	0	2. No	1. Yes	1. Yes	2. No	2. No	2. No	2. No	2. No	#N/A	3. Moderately	3. Moderately	2. Somewhat	3. Moderately	3. Moderately	2. Somewhat	4. Very much	4. Very much	3. Moderately	2. Same as before	2. Same as before	#N/A	#N/A	2. Same as before	#N/A	#N/A	2. Same as before	1. Less than before	1. Less than before	2. Same as before	1. Less than before	1. Less than before
114	15	CSA	Nagasaki City	18-24	Male	Single	I have no spouse/partner	6. Student	2. College/university degree	4. Student visa	1. National Health Insurance	1. less than one year	4. I can?t speak in Japanese very well.	0	0	1. Yes	2. No	2. No	1. Yes	2. No	2. No	2. No	2. No	2. Others	3. Moderately	3. Moderately	3. Moderately	3. Moderately	3. Moderately	3. Moderately	3. Moderately	3. Moderately	4. Very much	2. Same as before	2. Same as before	2. Same as before	2. Same as before	3. More than before	1. Less than before	2. Same as before	2. Same as before	2. Same as before	2. Same as before	2. Same as before	2. Same as before	2. Same as before
115	12	Non-CSA	Other cities of Nagasaki Prefecture	18-24	Female	Single	#N/A	2. Part-time employee	2. College/university degree	4. Student visa	2. Employees' Health Insurance	1. less than one year	2. I can speak well enough for work or study.	4	3	2. No	2. No	2. No	2. No	2. No	2. No	2. No	2. No	#N/A	2. Somewhat	1. Not at all	1. Not at all	3. Moderately	3. Moderately	3. Moderately	1. Not at all	1. Not at all	2. Somewhat	#N/A	#N/A	#N/A	#N/A	#N/A	#N/A	#N/A	#N/A	#N/A	#N/A	#N/A	#N/A	#N/A
116	15	CSA	Nagasaki City	18-24	Female	Married or domestic partnership	#N/A	#N/A	2. College/university degree	4. Student visa	1. National Health Insurance	2. 1-2 years	4. I can?t speak in Japanese very well.	1	0	2. No	2. No	2. No	2. No	2. No	2. No	2. No	2. No	#N/A	2. Somewhat	2. Somewhat	2. Somewhat	2. Somewhat	2. Somewhat	2. Somewhat	2. Somewhat	2. Somewhat	2. Somewhat	#N/A	#N/A	#N/A	#N/A	#N/A	#N/A	#N/A	#N/A	#N/A	#N/A	#N/A	#N/A	#N/A
117	10	Non-CSA	Nagasaki City	25-34	Female	Married or domestic partnership	Japanese	1. Full-time employee	2. College/university degree	3. Work-permit	1. National Health Insurance	4. 5-10 years	2. I can speak well enough for work or study.	1	0	2. No	2. No	2. No	2. No	2. No	2. No	2. No	2. No	2. Others	3. Moderately	2. Somewhat	2. Somewhat	3. Moderately	4. Very much	1. Not at all	1. Not at all	1. Not at all	3. Moderately	2. Same as before	2. Same as before	2. Same as before	#N/A	2. Same as before	3. More than before	#N/A	#N/A	#N/A	2. Same as before	2. Same as before	2. Same as before	1. Less than before
118	12	Non-CSA	Nagasaki City	25-34	Male	Single	Same nationality as myself	6. Student	1. Post-graduation or higher	4. Student visa	1. National Health Insurance	1. less than one year	4. I can?t speak in Japanese very well.	1	0	2. No	2. No	2. No	2. No	2. No	2. No	2. No	2. No	#N/A	1. Not at all	1. Not at all	1. Not at all	3. Moderately	2. Somewhat	1. Not at all	2. Somewhat	3. Moderately	3. Moderately	#N/A	#N/A	#N/A	#N/A	#N/A	#N/A	#N/A	#N/A	#N/A	#N/A	#N/A	#N/A	#N/A
119	9	Non-CSA	Nagasaki City	25-34	Male	Single	I have no spouse/partner	6. Student	1. Post-graduation or higher	4. Student visa	1. National Health Insurance	2. 1-2 years	5. I can?t speak in Japanese at all.	1	0	2. No	2. No	2. No	2. No	2. No	2. No	2. No	2. No	#N/A	4. Very much	1. Not at all	1. Not at all	4. Very much	1. Not at all	1. Not at all	1. Not at all	1. Not at all	1. Not at all	2. Same as before	2. Same as before	#N/A	#N/A	2. Same as before	2. Same as before	#N/A	#N/A	2. Same as before	2. Same as before	2. Same as before	2. Same as before	1. Less than before
120	9	Non-CSA	Nagasaki City	45-54	Male	Married or domestic partnership	Same nationality as myself	1. Full-time employee	1. Post-graduation or higher	2. Permanent resident	1. National Health Insurance	5. more than 10 years	2. I can speak well enough for work or study.	2	0	2. No	2. No	2. No	2. No	2. No	2. No	2. No	2. No	2. Others	3. Moderately	1. Not at all	1. Not at all	3. Moderately	3. Moderately	1. Not at all	1. Not at all	1. Not at all	1. Not at all	1. Less than before	2. Same as before	2. Same as before	#N/A	#N/A	2. Same as before	#N/A	2. Same as before	2. Same as before	2. Same as before	2. Same as before	2. Same as before	2. Same as before
121	10	Non-CSA	Nagasaki City	18-24	Female	Single	I have no spouse/partner	6. Student	2. College/university degree	4. Student visa	1. National Health Insurance	2. 1-2 years	2. I can speak well enough for work or study.	3	1	2. No	2. No	1. Yes	1. Yes	2. No	2. No	1. Yes	2. No	#N/A	2. Somewhat	1. Not at all	1. Not at all	3. Moderately	3. Moderately	1. Not at all	1. Not at all	1. Not at all	4. Very much	2. Same as before	3. More than before	2. Same as before	#N/A	3. More than before	2. Same as before	#N/A	#N/A	2. Same as before	2. Same as before	2. Same as before	2. Same as before	2. Same as before
122	12	Non-CSA	Nagasaki City	18-24	Female	Single	I have no spouse/partner	6. Student	3. Senior high school	4. Student visa	1. National Health Insurance	1. less than one year	4. I can?t speak in Japanese very well.	1	0	2. No	2. No	2. No	2. No	2. No	2. No	2. No	2. No	#N/A	3. Moderately	2. Somewhat	1. Not at all	3. Moderately	2. Somewhat	2. Somewhat	3. Moderately	1. Not at all	2. Somewhat	1. Less than before	2. Same as before	#N/A	#N/A	#N/A	2. Same as before	#N/A	#N/A	2. Same as before	2. Same as before	3. More than before	3. More than before	1. Less than before
123	7	Non-CSA	Nagasaki City	18-24	Male	Single	I have no spouse/partner	6. Student	1. Post-graduation or higher	4. Student visa	1. National Health Insurance	2. 1-2 years	4. I can?t speak in Japanese very well.	0	0	2. No	2. No	2. No	2. No	2. No	2. No	2. No	2. No	1. Less than before	4. Very much	1. Not at all	1. Not at all	4. Very much	3. Moderately	1. Not at all	4. Very much	1. Not at all	1. Not at all	2. Same as before	2. Same as before	2. Same as before	2. Same as before	3. More than before	1. Less than before	#N/A	#N/A	#N/A	2. Same as before	2. Same as before	2. Same as before	2. Same as before
124	15	CSA	Nagasaki City	18-24	Female	Single	I have no spouse/partner	6. Student	2. College/university degree	4. Student visa	1. National Health Insurance	2. 1-2 years	3. I can speak well enough to have no trouble in everyday life.	0	0	2. No	2. No	2. No	2. No	1. Yes	2. No	2. No	2. No	#N/A	2. Somewhat	2. Somewhat	2. Somewhat	2. Somewhat	2. Somewhat	2. Somewhat	1. Not at all	1. Not at all	2. Somewhat	2. Same as before	2. Same as before	#N/A	#N/A	3. More than before	1. Less than before	#N/A	#N/A	#N/A	1. Less than before	1. Less than before	1. Less than before	1. Less than before
125	14	CSA	Nagasaki City	18-24	Female	Single	I have no spouse/partner	6. Student	2. College/university degree	4. Student visa	1. National Health Insurance	2. 1-2 years	2. I can speak well enough for work or study.	0	0	2. No	2. No	2. No	2. No	2. No	2. No	2. No	2. No	#N/A	2. Somewhat	1. Not at all	2. Somewhat	2. Somewhat	2. Somewhat	2. Somewhat	2. Somewhat	1. Not at all	2. Somewhat	1. Less than before	#N/A	#N/A	#N/A	#N/A	3. More than before	#N/A	#N/A	#N/A	2. Same as before	2. Same as before	2. Same as before	#N/A
126	12	Non-CSA	Nagasaki City	18-24	Female	Single	I have no spouse/partner	6. Student	2. College/university degree	4. Student visa	1. National Health Insurance	2. 1-2 years	3. I can speak well enough to have no trouble in everyday life.	0	0	2. No	2. No	1. Yes	2. No	2. No	2. No	2. No	2. No	#N/A	3. Moderately	2. Somewhat	2. Somewhat	3. Moderately	3. Moderately	2. Somewhat	2. Somewhat	2. Somewhat	2. Somewhat	2. Same as before	2. Same as before	#N/A	#N/A	2. Same as before	2. Same as before	#N/A	#N/A	2. Same as before	2. Same as before	2. Same as before	2. Same as before	2. Same as before
127	12	Non-CSA	Nagasaki City	18-24	Male	Single	I have no spouse/partner	6. Student	2. College/university degree	4. Student visa	1. National Health Insurance	3. 3-5 years	2. I can speak well enough for work or study.	0	0	2. No	2. No	2. No	2. No	2. No	2. No	2. No	2. No	2. Others	3. Moderately	2. Somewhat	1. Not at all	3. Moderately	1. Not at all	1. Not at all	1. Not at all	3. Moderately	4. Very much	2. Same as before	2. Same as before	2. Same as before	2. Same as before	3. More than before	3. More than before	2. Same as before	2. Same as before	1. Less than before	2. Same as before	3. More than before	3. More than before	2. Same as before
128	13	Non-CSA	Nagasaki City	18-24	Female	Single	I have no spouse/partner	6. Student	2. College/university degree	4. Student visa	1. National Health Insurance	2. 1-2 years	3. I can speak well enough to have no trouble in everyday life.	0	0	2. No	2. No	1. Yes	2. No	2. No	2. No	2. No	2. No	#N/A	3. Moderately	3. Moderately	2. Somewhat	3. Moderately	3. Moderately	2. Somewhat	1. Not at all	1. Not at all	3. Moderately	2. Same as before	2. Same as before	#N/A	#N/A	2. Same as before	1. Less than before	#N/A	#N/A	#N/A	2. Same as before	2. Same as before	2. Same as before	1. Less than before
129	16	CSA	Nagasaki City	18-24	Female	Single	I have no spouse/partner	6. Student	2. College/university degree	4. Student visa	1. National Health Insurance	2. 1-2 years	3. I can speak well enough to have no trouble in everyday life.	0	0	2. No	2. No	1. Yes	2. No	1. Yes	2. No	2. No	2. No	#N/A	2. Somewhat	1. Not at all	2. Somewhat	2. Somewhat	1. Not at all	3. Moderately	2. Somewhat	3. Moderately	1. Not at all	1. Less than before	1. Less than before	2. Same as before	2. Same as before	2. Same as before	1. Less than before	#N/A	#N/A	#N/A	1. Less than before	1. Less than before	1. Less than before	1. Less than before
130	12	Non-CSA	Nagasaki City	35-44	Female	Single	I have no spouse/partner	6. Student	1. Post-graduation or higher	4. Student visa	1. National Health Insurance	1. less than one year	5. I can?t speak in Japanese at all.	1	0	2. No	2. No	2. No	2. No	2. No	2. No	2. No	2. No	2. Others	3. Moderately	2. Somewhat	2. Somewhat	3. Moderately	2. Somewhat	1. Not at all	2. Somewhat	2. Somewhat	1. Not at all	2. Same as before	2. Same as before	2. Same as before	#N/A	#N/A	2. Same as before	#N/A	#N/A	#N/A	2. Same as before	2. Same as before	2. Same as before	1. Less than before
131	12	Non-CSA	Nagasaki City	18-24	Male	Single	I have no spouse/partner	6. Student	1. Post-graduation or higher	4. Student visa	1. National Health Insurance	2. 1-2 years	3. I can speak well enough to have no trouble in everyday life.	0	0	2. No	2. No	2. No	2. No	2. No	2. No	2. No	2. No	2. Others	2. Somewhat	1. Not at all	2. Somewhat	4. Very much	2. Somewhat	2. Somewhat	3. Moderately	2. Somewhat	2. Somewhat	2. Same as before	2. Same as before	2. Same as before	2. Same as before	2. Same as before	2. Same as before	2. Same as before	3. More than before	3. More than before	3. More than before	3. More than before	3. More than before	2. Same as before
132	12	Non-CSA	Nagasaki City	18-24	Male	Single	I have no spouse/partner	6. Student	2. College/university degree	4. Student visa	1. National Health Insurance	1. less than one year	3. I can speak well enough to have no trouble in everyday life.	0	0	2. No	2. No	2. No	2. No	2. No	2. No	2. No	2. No	#N/A	3. Moderately	2. Somewhat	2. Somewhat	3. Moderately	3. Moderately	2. Somewhat	1. Not at all	1. Not at all	3. Moderately	2. Same as before	2. Same as before	#N/A	#N/A	2. Same as before	1. Less than before	#N/A	#N/A	2. Same as before	2. Same as before	2. Same as before	2. Same as before	1. Less than before
133	18	CSA	Other cities of Nagasaki Prefecture	18-24	Female	Single	I have no spouse/partner	6. Student	2. College/university degree	4. Student visa	1. National Health Insurance	2. 1-2 years	4. I can?t speak in Japanese very well.	3	3	2. No	2. No	#N/A	#N/A	#N/A	2. No	2. No	1. Yes	#N/A	3. Moderately	3. Moderately	3. Moderately	2. Somewhat	1. Not at all	3. Moderately	2. Somewhat	2. Somewhat	4. Very much	2. Same as before	2. Same as before	2. Same as before	#N/A	3. More than before	1. Less than before	#N/A	#N/A	2. Same as before	1. Less than before	1. Less than before	1. Less than before	1. Less than before
134	9	Non-CSA	Other cities of Nagasaki Prefecture	18-24	Female	Single	I have no spouse/partner	6. Student	1. Post-graduation or higher	4. Student visa	1. National Health Insurance	1. less than one year	2. I can speak well enough for work or study.	3	0	2. No	2. No	2. No	2. No	1. Yes	2. No	2. No	2. No	#N/A	4. Very much	1. Not at all	1. Not at all	4. Very much	3. Moderately	3. Moderately	2. Somewhat	2. Somewhat	4. Very much	1. Less than before	1. Less than before	3. More than before	#N/A	2. Same as before	1. Less than before	#N/A	#N/A	1. Less than before	2. Same as before	2. Same as before	1. Less than before	1. Less than before
135	16	CSA	Other cities of Nagasaki Prefecture	18-24	Female	Single	I have no spouse/partner	6. Student	2. College/university degree	4. Student visa	1. National Health Insurance	2. 1-2 years	3. I can speak well enough to have no trouble in everyday life.	0	0	2. No	2. No	#N/A	1. Yes	1. Yes	2. No	2. No	1. Yes	#N/A	2. Somewhat	2. Somewhat	2. Somewhat	2. Somewhat	2. Somewhat	3. Moderately	2. Somewhat	2. Somewhat	2. Somewhat	2. Same as before	2. Same as before	#N/A	#N/A	3. More than before	3. More than before	#N/A	#N/A	1. Less than before	2. Same as before	2. Same as before	2. Same as before	1. Less than before
136	22	CSA	Other cities of Nagasaki Prefecture	18-24	Female	Single	#N/A	6. Student	2. College/university degree	4. Student visa	1. National Health Insurance	2. 1-2 years	2. I can speak well enough for work or study.	1	0	2. No	2. No	1. Yes	2. No	2. No	2. No	2. No	2. No	2. Others	1. Not at all	4. Very much	4. Very much	1. Not at all	1. Not at all	2. Somewhat	1. Not at all	1. Not at all	3. Moderately	2. Same as before	2. Same as before	2. Same as before	2. Same as before	3. More than before	1. Less than before	#N/A	3. More than before	1. Less than before	1. Less than before	1. Less than before	1. Less than before	2. Same as before
137	18	CSA	Other cities of Nagasaki Prefecture	35-44	Female	Single	I have no spouse/partner	4. Housewife/husband	4. Junior high school	2. Permanent resident	1. National Health Insurance	3. 3-5 years	3. I can speak well enough to have no trouble in everyday life.	1	0	2. No	2. No	2. No	2. No	2. No	2. No	#N/A	#N/A	2. Others	1. Not at all	2. Somewhat	3. Moderately	2. Somewhat	2. Somewhat	3. Moderately	3. Moderately	4. Very much	2. Somewhat	3. More than before	2. Same as before	1. Less than before	2. Same as before	2. Same as before	3. More than before	2. Same as before	3. More than before	3. More than before	3. More than before	2. Same as before	3. More than before	1. Less than before
138	17	CSA	Other cities of Nagasaki Prefecture	18-24	Female	Single	I have no spouse/partner	6. Student	2. College/university degree	4. Student visa	1. National Health Insurance	2. 1-2 years	4. I can?t speak in Japanese very well.	3	0	2. No	2. No	1. Yes	1. Yes	2. No	2. No	2. No	2. No	2. Others	1. Not at all	2. Somewhat	2. Somewhat	1. Not at all	2. Somewhat	2. Somewhat	2. Somewhat	1. Not at all	4. Very much	1. Less than before	#N/A	2. Same as before	2. Same as before	3. More than before	1. Less than before	2. Same as before	2. Same as before	1. Less than before	1. Less than before	1. Less than before	1. Less than before	2. Same as before
139	17	CSA	Nagasaki City	18-24	Female	Single	I have no spouse/partner	6. Student	2. College/university degree	4. Student visa	1. National Health Insurance	3. 3-5 years	3. I can speak well enough to have no trouble in everyday life.	0	0	2. No	2. No	2. No	2. No	2. No	2. No	2. No	2. No	#N/A	2. Somewhat	2. Somewhat	2. Somewhat	1. Not at all	2. Somewhat	3. Moderately	2. Somewhat	1. Not at all	4. Very much	2. Same as before	#N/A	#N/A	#N/A	3. More than before	2. Same as before	#N/A	#N/A	1. Less than before	1. Less than before	2. Same as before	1. Less than before	#N/A
140	15	CSA	Nagasaki City	18-24	Male	Single	I have no spouse/partner	6. Student	2. College/university degree	4. Student visa	1. National Health Insurance	3. 3-5 years	3. I can speak well enough to have no trouble in everyday life.	4	>=4	2. No	2. No	2. No	2. No	2. No	2. No	2. No	2. No	2. Others	3. Moderately	3. Moderately	3. Moderately	3. Moderately	3. Moderately	3. Moderately	3. Moderately	1. Not at all	3. Moderately	#N/A	2. Same as before	#N/A	#N/A	2. Same as before	2. Same as before	#N/A	#N/A	2. Same as before	2. Same as before	2. Same as before	2. Same as before	2. Same as before
141	18	CSA	Nagasaki City	18-24	Male	Single	I have no spouse/partner	6. Student	2. College/university degree	4. Student visa	1. National Health Insurance	2. 1-2 years	3. I can speak well enough to have no trouble in everyday life.	0	0	2. No	2. No	2. No	2. No	2. No	2. No	2. No	2. No	#N/A	2. Somewhat	3. Moderately	3. Moderately	2. Somewhat	2. Somewhat	3. Moderately	3. Moderately	2. Somewhat	3. Moderately	2. Same as before	3. More than before	#N/A	#N/A	3. More than before	1. Less than before	#N/A	#N/A	1. Less than before	1. Less than before	1. Less than before	1. Less than before	1. Less than before
142	16	CSA	Other cities of Nagasaki Prefecture	18-24	Female	Single	I have no spouse/partner	6. Student	2. College/university degree	4. Student visa	1. National Health Insurance	2. 1-2 years	3. I can speak well enough to have no trouble in everyday life.	2	0	2. No	2. No	2. No	#N/A	2. No	2. No	2. No	2. No	#N/A	2. Somewhat	2. Somewhat	2. Somewhat	1. Not at all	2. Somewhat	2. Somewhat	2. Somewhat	2. Somewhat	2. Somewhat	1. Less than before	1. Less than before	#N/A	#N/A	3. More than before	1. Less than before	#N/A	2. Same as before	1. Less than before	1. Less than before	1. Less than before	2. Same as before	1. Less than before
143	13	Non-CSA	Nagasaki City	25-34	Male	Single	I have no spouse/partner	6. Student	2. College/university degree	4. Student visa	1. National Health Insurance	4. 5-10 years	4. I can?t speak in Japanese very well.	0	0	2. No	2. No	2. No	2. No	2. No	2. No	2. No	2. No	#N/A	3. Moderately	1. Not at all	2. Somewhat	3. Moderately	2. Somewhat	3. Moderately	4. Very much	2. Somewhat	4. Very much	2. Same as before	3. More than before	#N/A	#N/A	3. More than before	1. Less than before	#N/A	#N/A	#N/A	1. Less than before	1. Less than before	1. Less than before	1. Less than before
144	14	CSA	Nagasaki City	18-24	Male	Single	I have no spouse/partner	6. Student	2. College/university degree	4. Student visa	1. National Health Insurance	1. less than one year	3. I can speak well enough to have no trouble in everyday life.	0	0	2. No	2. No	2. No	2. No	2. No	2. No	2. No	2. No	2. Others	3. Moderately	2. Somewhat	2. Somewhat	2. Somewhat	2. Somewhat	2. Somewhat	2. Somewhat	2. Somewhat	2. Somewhat	2. Same as before	2. Same as before	2. Same as before	2. Same as before	2. Same as before	2. Same as before	2. Same as before	2. Same as before	2. Same as before	2. Same as before	2. Same as before	2. Same as before	2. Same as before
145	15	CSA	Nagasaki City	45-54	Male	Married or domestic partnership	Same nationality as myself	1. Full-time employee	1. Post-graduation or higher	2. Permanent resident	1. National Health Insurance	5. more than 10 years	2. I can speak well enough for work or study.	2	0	2. No	2. No	2. No	2. No	2. No	2. No	2. No	2. No	2. Others	2. Somewhat	2. Somewhat	2. Somewhat	2. Somewhat	2. Somewhat	2. Somewhat	2. Somewhat	2. Somewhat	2. Somewhat	2. Same as before	2. Same as before	2. Same as before	2. Same as before	2. Same as before	2. Same as before	2. Same as before	2. Same as before	2. Same as before	2. Same as before	2. Same as before	2. Same as before	2. Same as before
146	15	CSA	Other cities of Nagasaki Prefecture	25-34	Male	Single	I have no spouse/partner	6. Student	2. College/university degree	4. Student visa	1. National Health Insurance	3. 3-5 years	3. I can speak well enough to have no trouble in everyday life.	4	2	2. No	2. No	2. No	2. No	2. No	2. No	2. No	2. No	2. Others	3. Moderately	3. Moderately	3. Moderately	3. Moderately	3. Moderately	3. Moderately	3. Moderately	3. Moderately	1. Not at all	3. More than before	2. Same as before	#N/A	2. Same as before	1. Less than before	2. Same as before	#N/A	#N/A	#N/A	2. Same as before	2. Same as before	2. Same as before	3. More than before
147	15	CSA	Other cities of Nagasaki Prefecture	18-24	Male	Single	I have no spouse/partner	6. Student	2. College/university degree	4. Student visa	1. National Health Insurance	3. 3-5 years	3. I can speak well enough to have no trouble in everyday life.	0	0	2. No	2. No	1. Yes	2. No	1. Yes	2. No	2. No	2. No	2. Others	2. Somewhat	2. Somewhat	2. Somewhat	2. Somewhat	3. Moderately	3. Moderately	3. Moderately	3. Moderately	4. Very much	2. Same as before	2. Same as before	2. Same as before	2. Same as before	3. More than before	1. Less than before	2. Same as before	2. Same as before	2. Same as before	2. Same as before	2. Same as before	2. Same as before	1. Less than before
148	15	CSA	Other cities of Nagasaki Prefecture	18-24	Female	Single	I have no spouse/partner	6. Student	2. College/university degree	4. Student visa	1. National Health Insurance	3. 3-5 years	4. I can?t speak in Japanese very well.	1	0	2. No	2. No	2. No	2. No	#N/A	2. No	2. No	2. No	#N/A	2. Somewhat	2. Somewhat	2. Somewhat	2. Somewhat	2. Somewhat	2. Somewhat	1. Not at all	2. Somewhat	3. Moderately	2. Same as before	1. Less than before	#N/A	#N/A	3. More than before	1. Less than before	#N/A	#N/A	#N/A	1. Less than before	1. Less than before	1. Less than before	1. Less than before
149	19	CSA	Other cities of Nagasaki Prefecture	#N/A	Male	Married or domestic partnership	Same nationality as myself	1. Full-time employee	1. Post-graduation or higher	3. Work-permit	2. Employees' Health Insurance	5. more than 10 years	1. I can speak on the same level as Japanese people.	0	0	2. No	2. No	1. Yes	1. Yes	2. No	2. No	2. No	2. No	#N/A	2. Somewhat	3. Moderately	3. Moderately	1. Not at all	2. Somewhat	3. Moderately	2. Somewhat	2. Somewhat	4. Very much	1. Less than before	2. Same as before	#N/A	#N/A	3. More than before	1. Less than before	#N/A	#N/A	#N/A	1. Less than before	2. Same as before	1. Less than before	1. Less than before
150	15	CSA	Nagasaki City	18-24	Female	Single	I have no spouse/partner	6. Student	2. College/university degree	4. Student visa	1. National Health Insurance	2. 1-2 years	3. I can speak well enough to have no trouble in everyday life.	3	1	2. No	2. No	1. Yes	2. No	1. Yes	2. No	2. No	2. No	#N/A	3. Moderately	2. Somewhat	2. Somewhat	3. Moderately	1. Not at all	3. Moderately	2. Somewhat	2. Somewhat	3. Moderately	2. Same as before	3. More than before	#N/A	#N/A	3. More than before	1. Less than before	#N/A	#N/A	#N/A	2. Same as before	2. Same as before	2. Same as before	#N/A
151	19	CSA	Nagasaki City	18-24	Female	Single	I have no spouse/partner	6. Student	2. College/university degree	4. Student visa	1. National Health Insurance	1. less than one year	2. I can speak well enough for work or study.	3	0	2. No	2. No	2. No	2. No	2. No	2. No	2. No	2. No	#N/A	2. Somewhat	2. Somewhat	3. Moderately	1. Not at all	1. Not at all	3. Moderately	1. Not at all	1. Not at all	3. Moderately	#N/A	1. Less than before	#N/A	#N/A	2. Same as before	2. Same as before	#N/A	#N/A	2. Same as before	2. Same as before	2. Same as before	3. More than before	#N/A
152	12	Non-CSA	Nagasaki City	35-44	Female	Married or domestic partnership	Same nationality as myself	3. Self-employed	1. Post-graduation or higher	3. Work-permit	1. National Health Insurance	5. more than 10 years	2. I can speak well enough for work or study.	2	0	2. No	2. No	1. Yes	1. Yes	2. No	#N/A	2. No	2. No	2. Others	3. Moderately	1. Not at all	2. Somewhat	2. Somewhat	4. Very much	3. Moderately	1. Not at all	1. Not at all	3. Moderately	#N/A	2. Same as before	#N/A	#N/A	#N/A	2. Same as before	2. Same as before	3. More than before	2. Same as before	2. Same as before	3. More than before	3. More than before	#N/A
153	7	Non-CSA	Other cities of Nagasaki Prefecture	18-24	Female	Single	I have no spouse/partner	6. Student	2. College/university degree	4. Student visa	1. National Health Insurance	2. 1-2 years	3. I can speak well enough to have no trouble in everyday life.	0	0	2. No	2. No	2. No	2. No	2. No	2. No	2. No	2. No	2. Others	4. Very much	1. Not at all	1. Not at all	4. Very much	3. Moderately	1. Not at all	2. Somewhat	1. Not at all	2. Somewhat	2. Same as before	2. Same as before	#N/A	#N/A	3. More than before	2. Same as before	2. Same as before	2. Same as before	2. Same as before	1. Less than before	2. Same as before	2. Same as before	2. Same as before
154	14	CSA	Other cities of Nagasaki Prefecture	18-24	Female	Single	I have no spouse/partner	6. Student	2. College/university degree	4. Student visa	1. National Health Insurance	1. less than one year	3. I can speak well enough to have no trouble in everyday life.	1	0	2. No	2. No	2. No	2. No	2. No	2. No	2. No	2. No	#N/A	2. Somewhat	2. Somewhat	2. Somewhat	3. Moderately	3. Moderately	3. Moderately	2. Somewhat	2. Somewhat	4. Very much	2. Same as before	2. Same as before	#N/A	#N/A	3. More than before	1. Less than before	#N/A	#N/A	1. Less than before	1. Less than before	1. Less than before	1. Less than before	#N/A
155	13	Non-CSA	Other cities of Nagasaki Prefecture	18-24	Female	Single	I have no spouse/partner	6. Student	2. College/university degree	4. Student visa	1. National Health Insurance	3. 3-5 years	3. I can speak well enough to have no trouble in everyday life.	0	0	2. No	2. No	2. No	2. No	2. No	2. No	2. No	2. No	#N/A	2. Somewhat	2. Somewhat	2. Somewhat	3. Moderately	3. Moderately	2. Somewhat	2. Somewhat	1. Not at all	2. Somewhat	3. More than before	#N/A	2. Same as before	2. Same as before	2. Same as before	2. Same as before	#N/A	#N/A	2. Same as before	2. Same as before	2. Same as before	2. Same as before	#N/A
156	18	CSA	Other cities of Nagasaki Prefecture	25-34	Female	Single	I have no spouse/partner	6. Student	2. College/university degree	4. Student visa	1. National Health Insurance	2. 1-2 years	3. I can speak well enough to have no trouble in everyday life.	1	0	2. No	#N/A	1. Yes	1. Yes	#N/A	2. No	2. No	1. Yes	2. Others	1. Not at all	1. Not at all	3. Moderately	1. Not at all	1. Not at all	2. Somewhat	3. Moderately	2. Somewhat	2. Somewhat	1. Less than before	1. Less than before	2. Same as before	2. Same as before	#N/A	2. Same as before	2. Same as before	2. Same as before	2. Same as before	1. Less than before	1. Less than before	1. Less than before	#N/A
157	12	Non-CSA	Other cities of Nagasaki Prefecture	18-24	Male	Single	I have no spouse/partner	6. Student	2. College/university degree	4. Student visa	1. National Health Insurance	2. 1-2 years	3. I can speak well enough to have no trouble in everyday life.	0	0	2. No	2. No	2. No	2. No	2. No	2. No	2. No	2. No	#N/A	3. Moderately	1. Not at all	2. Somewhat	2. Somewhat	2. Somewhat	1. Not at all	1. Not at all	1. Not at all	3. Moderately	2. Same as before	1. Less than before	#N/A	#N/A	2. Same as before	2. Same as before	#N/A	#N/A	2. Same as before	2. Same as before	2. Same as before	2. Same as before	1. Less than before
158	22	CSA	Other cities of Nagasaki Prefecture	25-34	Female	Single	I have no spouse/partner	6. Student	1. Post-graduation or higher	4. Student visa	1. National Health Insurance	3. 3-5 years	3. I can speak well enough to have no trouble in everyday life.	2	4	2. No	2. No	1. Yes	2. No	1. Yes	2. No	2. No	#N/A	#N/A	2. Somewhat	4. Very much	4. Very much	1. Not at all	1. Not at all	3. Moderately	1. Not at all	1. Not at all	2. Somewhat	1. Less than before	3. More than before	2. Same as before	#N/A	3. More than before	1. Less than before	#N/A	2. Same as before	1. Less than before	1. Less than before	1. Less than before	1. Less than before	1. Less than before
159	16	CSA	Other cities of Nagasaki Prefecture	18-24	Male	Single	I have no spouse/partner	6. Student	1. Post-graduation or higher	4. Student visa	1. National Health Insurance	2. 1-2 years	3. I can speak well enough to have no trouble in everyday life.	1	0	2. No	2. No	#N/A	1. Yes	1. Yes	2. No	2. No	2. No	#N/A	3. Moderately	2. Somewhat	2. Somewhat	1. Not at all	1. Not at all	2. Somewhat	2. Somewhat	1. Not at all	4. Very much	1. Less than before	2. Same as before	3. More than before	#N/A	3. More than before	1. Less than before	#N/A	3. More than before	2. Same as before	3. More than before	1. Less than before	2. Same as before	1. Less than before
160	11	Non-CSA	Nagasaki City	18-24	Male	Single	I have no spouse/partner	6. Student	2. College/university degree	4. Student visa	1. National Health Insurance	2. 1-2 years	4. I can?t speak in Japanese very well.	1	0	2. No	2. No	2. No	2. No	2. No	2. No	2. No	2. No	2. Others	4. Very much	1. Not at all	2. Somewhat	3. Moderately	3. Moderately	3. Moderately	4. Very much	2. Somewhat	4. Very much	1. Less than before	2. Same as before	#N/A	#N/A	2. Same as before	2. Same as before	#N/A	#N/A	2. Same as before	2. Same as before	2. Same as before	2. Same as before	1. Less than before
161	14	CSA	Nagasaki City	25-34	Female	Single	I have no spouse/partner	1. Full-time employee	1. Post-graduation or higher	3. Work-permit	2. Employees' Health Insurance	4. 5-10 years	2. I can speak well enough for work or study.	0	0	2. No	2. No	2. No	2. No	2. No	2. No	2. No	2. No	#N/A	3. Moderately	2. Somewhat	2. Somewhat	1. Not at all	3. Moderately	2. Somewhat	2. Somewhat	1. Not at all	2. Somewhat	2. Same as before	2. Same as before	2. Same as before	2. Same as before	3. More than before	2. Same as before	#N/A	#N/A	3. More than before	2. Same as before	2. Same as before	2. Same as before	2. Same as before
162	15	CSA	Nagasaki City	18-24	Female	Single	I have no spouse/partner	6. Student	1. Post-graduation or higher	4. Student visa	1. National Health Insurance	3. 3-5 years	2. I can speak well enough for work or study.	0	0	2. No	2. No	1. Yes	2. No	2. No	2. No	2. No	2. No	#N/A	3. Moderately	3. Moderately	3. Moderately	3. Moderately	3. Moderately	3. Moderately	3. Moderately	3. Moderately	2. Somewhat	2. Same as before	2. Same as before	2. Same as before	#N/A	3. More than before	2. Same as before	#N/A	#N/A	2. Same as before	2. Same as before	2. Same as before	1. Less than before	1. Less than before
163	12	Non-CSA	Nagasaki City	18-24	Female	Single	I have no spouse/partner	6. Student	2. College/university degree	4. Student visa	1. National Health Insurance	3. 3-5 years	3. I can speak well enough to have no trouble in everyday life.	0	0	2. No	2. No	1. Yes	2. No	2. No	2. No	2. No	2. No	#N/A	3. Moderately	2. Somewhat	2. Somewhat	3. Moderately	3. Moderately	2. Somewhat	3. Moderately	2. Somewhat	2. Somewhat	2. Same as before	3. More than before	2. Same as before	2. Same as before	3. More than before	2. Same as before	#N/A	#N/A	1. Less than before	2. Same as before	2. Same as before	1. Less than before	1. Less than before
164	21	CSA	Nagasaki City	18-24	Male	Single	I have no spouse/partner	6. Student	2. College/university degree	4. Student visa	1. National Health Insurance	3. 3-5 years	2. I can speak well enough for work or study.	0	0	2. No	2. No	1. Yes	2. No	1. Yes	2. No	2. No	1. Yes	#N/A	1. Not at all	4. Very much	3. Moderately	1. Not at all	2. Somewhat	3. Moderately	2. Somewhat	2. Somewhat	3. Moderately	2. Same as before	3. More than before	2. Same as before	3. More than before	3. More than before	1. Less than before	#N/A	3. More than before	#N/A	1. Less than before	2. Same as before	1. Less than before	1. Less than before
165	15	CSA	Nagasaki City	25-34	Male	Single	I have no spouse/partner	6. Student	2. College/university degree	4. Student visa	1. National Health Insurance	2. 1-2 years	3. I can speak well enough to have no trouble in everyday life.	2	3	2. No	#N/A	#N/A	#N/A	#N/A	#N/A	#N/A	#N/A	#N/A	4. Very much	4. Very much	4. Very much	4. Very much	4. Very much	4. Very much	4. Very much	4. Very much	4. Very much	#N/A	#N/A	#N/A	#N/A	#N/A	#N/A	#N/A	#N/A	#N/A	#N/A	#N/A	#N/A	#N/A
166	15	CSA	Nagasaki City	18-24	Male	Single	I have no spouse/partner	6. Student	2. College/university degree	4. Student visa	1. National Health Insurance	3. 3-5 years	3. I can speak well enough to have no trouble in everyday life.	0	0	2. No	2. No	1. Yes	2. No	2. No	2. No	2. No	2. No	1. Less than before	3. Moderately	2. Somewhat	2. Somewhat	2. Somewhat	2. Somewhat	3. Moderately	3. Moderately	2. Somewhat	2. Somewhat	1. Less than before	2. Same as before	2. Same as before	#N/A	3. More than before	1. Less than before	#N/A	#N/A	1. Less than before	2. Same as before	1. Less than before	1. Less than before	2. Same as before
167	15	CSA	Nagasaki City	25-34	Female	Married or domestic partnership	Same nationality as myself	6. Student	1. Post-graduation or higher	4. Student visa	1. National Health Insurance	3. 3-5 years	2. I can speak well enough for work or study.	0	0	2. No	2. No	1. Yes	#N/A	#N/A	2. No	2. No	2. No	#N/A	3. Moderately	3. Moderately	2. Somewhat	3. Moderately	1. Not at all	2. Somewhat	3. Moderately	2. Somewhat	2. Somewhat	2. Same as before	2. Same as before	#N/A	#N/A	2. Same as before	2. Same as before	#N/A	2. Same as before	2. Same as before	1. Less than before	1. Less than before	1. Less than before	1. Less than before
168	16	CSA	Nagasaki City	18-24	Male	Single	I have no spouse/partner	6. Student	2. College/university degree	4. Student visa	1. National Health Insurance	2. 1-2 years	3. I can speak well enough to have no trouble in everyday life.	0	0	2. No	2. No	2. No	2. No	1. Yes	2. No	2. No	1. Yes	#N/A	2. Somewhat	2. Somewhat	3. Moderately	2. Somewhat	2. Somewhat	2. Somewhat	3. Moderately	2. Somewhat	2. Somewhat	2. Same as before	2. Same as before	#N/A	#N/A	3. More than before	3. More than before	#N/A	#N/A	1. Less than before	2. Same as before	3. More than before	3. More than before	3. More than before
169	14	CSA	#N/A	18-24	Male	Single	I have no spouse/partner	6. Student	2. College/university degree	2. Permanent resident	1. National Health Insurance	4. 5-10 years	2. I can speak well enough for work or study.	3	0	2. No	2. No	1. Yes	#N/A	#N/A	2. No	2. No	2. No	1. Less than before	2. Somewhat	2. Somewhat	2. Somewhat	2. Somewhat	3. Moderately	2. Somewhat	1. Not at all	1. Not at all	3. Moderately	1. Less than before	3. More than before	2. Same as before	#N/A	3. More than before	1. Less than before	#N/A	#N/A	2. Same as before	1. Less than before	1. Less than before	1. Less than before	1. Less than before
170	#N/A	#N/A	Other cities of Nagasaki Prefecture	25-34	Male	Single	I have no spouse/partner	6. Student	1. Post-graduation or higher	4. Student visa	1. National Health Insurance	3. 3-5 years	2. I can speak well enough for work or study.	0	0	2. No	2. No	2. No	2. No	2. No	2. No	2. No	2. No	2. Others	3. Moderately	1. Not at all	1. Not at all	#N/A	2. Somewhat	1. Not at all	2. Somewhat	2. Somewhat	2. Somewhat	2. Same as before	2. Same as before	2. Same as before	2. Same as before	3. More than before	2. Same as before	#N/A	#N/A	2. Same as before	2. Same as before	2. Same as before	2. Same as before	1. Less than before
171	#N/A	#N/A	Nagasaki City	18-24	Male	Single	I have no spouse/partner	6. Student	2. College/university degree	4. Student visa	1. National Health Insurance	1. less than one year	4. I can?t speak in Japanese very well.	0	0	2. No	2. No	2. No	2. No	2. No	2. No	2. No	2. No	#N/A	4. Very much	2. Somewhat	2. Somewhat	4. Very much	#N/A	2. Somewhat	2. Somewhat	2. Somewhat	2. Somewhat	2. Same as before	2. Same as before	2. Same as before	#N/A	3. More than before	1. Less than before	#N/A	#N/A	1. Less than before	2. Same as before	2. Same as before	2. Same as before	1. Less than before
172	9	Non-CSA	Nagasaki City	25-34	Male	Single	I have no spouse/partner	6. Student	1. Post-graduation or higher	4. Student visa	1. National Health Insurance	2. 1-2 years	5. I can?t speak in Japanese at all.	1	0	2. No	2. No	2. No	2. No	2. No	2. No	2. No	2. No	#N/A	4. Very much	1. Not at all	1. Not at all	4. Very much	1. Not at all	1. Not at all	1. Not at all	1. Not at all	1. Not at all	2. Same as before	2. Same as before	#N/A	#N/A	2. Same as before	2. Same as before	#N/A	#N/A	2. Same as before	2. Same as before	2. Same as before	2. Same as before	#N/A
173	18	CSA	Nagasaki City	18-24	Female	Single	I have no spouse/partner	6. Student	2. College/university degree	4. Student visa	1. National Health Insurance	2. 1-2 years	3. I can speak well enough to have no trouble in everyday life.	3	1	2. No	2. No	1. Yes	#N/A	2. No	2. No	2. No	2. No	#N/A	3. Moderately	3. Moderately	3. Moderately	2. Somewhat	2. Somewhat	4. Very much	4. Very much	4. Very much	3. Moderately	1. Less than before	2. Same as before	#N/A	#N/A	3. More than before	1. Less than before	#N/A	2. Same as before	1. Less than before	1. Less than before	2. Same as before	1. Less than before	1. Less than before
174	14	CSA	#N/A	25-34	Female	Single	I have no spouse/partner	6. Student	1. Post-graduation or higher	4. Student visa	1. National Health Insurance	3. 3-5 years	4. I can?t speak in Japanese very well.	0	0	2. No	#N/A	#N/A	2. No	2. No	2. No	2. No	2. No	#N/A	3. Moderately	3. Moderately	1. Not at all	3. Moderately	1. Not at all	2. Somewhat	1. Not at all	1. Not at all	1. Not at all	2. Same as before	2. Same as before	#N/A	#N/A	#N/A	2. Same as before	#N/A	#N/A	2. Same as before	2. Same as before	2. Same as before	2. Same as before	1. Less than before
175	17	CSA	Nagasaki City	18-24	Male	Single	Same nationality as myself	6. Student	1. Post-graduation or higher	4. Student visa	1. National Health Insurance	1. less than one year	5. I can?t speak in Japanese at all.	2	3	2. No	2. No	2. No	2. No	2. No	2. No	2. No	2. No	#N/A	3. Moderately	2. Somewhat	2. Somewhat	1. Not at all	1. Not at all	3. Moderately	2. Somewhat	3. Moderately	2. Somewhat	1. Less than before	2. Same as before	#N/A	#N/A	3. More than before	1. Less than before	#N/A	#N/A	1. Less than before	1. Less than before	1. Less than before	1. Less than before	#N/A
176	17	CSA	Nagasaki City	18-24	Male	Single	I have no spouse/partner	6. Student	1. Post-graduation or higher	4. Student visa	1. National Health Insurance	2. 1-2 years	3. I can speak well enough to have no trouble in everyday life.	0	0	2. No	2. No	1. Yes	2. No	2. No	2. No	2. No	2. No	#N/A	2. Somewhat	2. Somewhat	3. Moderately	2. Somewhat	2. Somewhat	3. Moderately	2. Somewhat	1. Not at all	4. Very much	1. Less than before	1. Less than before	2. Same as before	2. Same as before	2. Same as before	1. Less than before	#N/A	#N/A	#N/A	1. Less than before	1. Less than before	1. Less than before	1. Less than before
177	16	CSA	Nagasaki City	25-34	Male	Single	I have no spouse/partner	6. Student	1. Post-graduation or higher	4. Student visa	1. National Health Insurance	1. less than one year	3. I can speak well enough to have no trouble in everyday life.	0	0	2. No	2. No	2. No	2. No	2. No	2. No	2. No	2. No	#N/A	2. Somewhat	2. Somewhat	2. Somewhat	2. Somewhat	2. Somewhat	3. Moderately	3. Moderately	2. Somewhat	3. Moderately	2. Same as before	1. Less than before	#N/A	#N/A	3. More than before	1. Less than before	#N/A	#N/A	#N/A	2. Same as before	1. Less than before	1. Less than before	1. Less than before
178	14	CSA	Nagasaki City	25-34	Male	Married or domestic partnership	Same nationality as myself	1. Full-time employee	1. Post-graduation or higher	2. Permanent resident	2. Employees' Health Insurance	3. 3-5 years	2. I can speak well enough for work or study.	1	0	2. No	2. No	#N/A	#N/A	2. No	2. No	2. No	2. No	#N/A	3. Moderately	2. Somewhat	2. Somewhat	3. Moderately	2. Somewhat	3. Moderately	2. Somewhat	2. Somewhat	3. Moderately	2. Same as before	#N/A	#N/A	#N/A	3. More than before	1. Less than before	#N/A	3. More than before	2. Same as before	1. Less than before	1. Less than before	#N/A	#N/A
179	22	CSA	Nagasaki City	18-24	Male	#N/A	Same nationality as myself	6. Student	2. College/university degree	4. Student visa	1. National Health Insurance	3. 3-5 years	3. I can speak well enough to have no trouble in everyday life.	0	0	2. No	2. No	1. Yes	2. No	1. Yes	2. No	2. No	2. No	1. Less than before	2. Somewhat	3. Moderately	4. Very much	1. Not at all	1. Not at all	4. Very much	2. Somewhat	4. Very much	4. Very much	1. Less than before	2. Same as before	3. More than before	3. More than before	3. More than before	1. Less than before	#N/A	2. Same as before	#N/A	1. Less than before	1. Less than before	1. Less than before	1. Less than before
180	16	CSA	Nagasaki City	18-24	Male	Single	I have no spouse/partner	6. Student	1. Post-graduation or higher	4. Student visa	1. National Health Insurance	1. less than one year	4. I can?t speak in Japanese very well.	0	0	2. No	2. No	2. No	2. No	2. No	2. No	2. No	2. No	#N/A	2. Somewhat	2. Somewhat	3. Moderately	2. Somewhat	2. Somewhat	2. Somewhat	4. Very much	3. Moderately	2. Somewhat	2. Same as before	2. Same as before	3. More than before	3. More than before	2. Same as before	2. Same as before	#N/A	#N/A	1. Less than before	2. Same as before	2. Same as before	2. Same as before	#N/A
181	15	CSA	Nagasaki City	25-34	Male	Single	I have no spouse/partner	6. Student	1. Post-graduation or higher	4. Student visa	1. National Health Insurance	4. 5-10 years	2. I can speak well enough for work or study.	0	0	2. No	2. No	2. No	#N/A	2. No	2. No	2. No	#N/A	#N/A	3. Moderately	2. Somewhat	2. Somewhat	2. Somewhat	2. Somewhat	3. Moderately	3. Moderately	2. Somewhat	4. Very much	1. Less than before	3. More than before	2. Same as before	#N/A	3. More than before	1. Less than before	#N/A	2. Same as before	1. Less than before	1. Less than before	1. Less than before	2. Same as before	2. Same as before
182	21	CSA	Nagasaki City	25-34	Female	Married or domestic partnership	Same nationality as myself	5. Unemployed	2. College/university degree	3. Work-permit	2. Employees' Health Insurance	3. 3-5 years	4. I can?t speak in Japanese very well.	1	0	2. No	2. No	1. Yes	2. No	1. Yes	2. No	2. No	2. No	2. Others	1. Not at all	3. Moderately	3. Moderately	1. Not at all	1. Not at all	3. Moderately	3. Moderately	2. Somewhat	3. Moderately	#N/A	1. Less than before	#N/A	#N/A	2. Same as before	1. Less than before	#N/A	#N/A	1. Less than before	1. Less than before	1. Less than before	1. Less than before	1. Less than before
183	13	Non-CSA	Nagasaki City	25-34	Female	Single	I have no spouse/partner	6. Student	1. Post-graduation or higher	4. Student visa	1. National Health Insurance	3. 3-5 years	5. I can?t speak in Japanese at all.	0	0	2. No	2. No	2. No	2. No	2. No	2. No	2. No	2. No	2. Others	2. Somewhat	1. Not at all	1. Not at all	3. Moderately	2. Somewhat	3. Moderately	2. Somewhat	1. Not at all	4. Very much	2. Same as before	2. Same as before	2. Same as before	2. Same as before	3. More than before	1. Less than before	2. Same as before	2. Same as before	1. Less than before	2. Same as before	2. Same as before	2. Same as before	2. Same as before
184	18	CSA	Nagasaki City	25-34	Male	Single	I have no spouse/partner	6. Student	1. Post-graduation or higher	4. Student visa	1. National Health Insurance	3. 3-5 years	3. I can speak well enough to have no trouble in everyday life.	0	0	2. No	2. No	1. Yes	1. Yes	2. No	2. No	2. No	2. No	1. Less than before	2. Somewhat	3. Moderately	2. Somewhat	1. Not at all	2. Somewhat	3. Moderately	2. Somewhat	2. Somewhat	2. Somewhat	1. Less than before	1. Less than before	1. Less than before	1. Less than before	1. Less than before	1. Less than before	2. Same as before	1. Less than before	2. Same as before	1. Less than before	1. Less than before	1. Less than before	1. Less than before
185	9	Non-CSA	Nagasaki City	25-34	Female	Single	I have no spouse/partner	6. Student	1. Post-graduation or higher	4. Student visa	1. National Health Insurance	1. less than one year	4. I can?t speak in Japanese very well.	0	4	2. No	2. No	2. No	2. No	2. No	2. No	2. No	2. No	#N/A	3. Moderately	2. Somewhat	1. Not at all	4. Very much	4. Very much	2. Somewhat	2. Somewhat	1. Not at all	4. Very much	2. Same as before	2. Same as before	2. Same as before	2. Same as before	2. Same as before	3. More than before	#N/A	#N/A	1. Less than before	2. Same as before	2. Same as before	2. Same as before	#N/A
186	13	Non-CSA	Nagasaki City	25-34	Female	Single	I have no spouse/partner	6. Student	1. Post-graduation or higher	4. Student visa	1. National Health Insurance	3. 3-5 years	2. I can speak well enough for work or study.	0	0	2. No	2. No	2. No	2. No	2. No	2. No	2. No	2. No	#N/A	3. Moderately	2. Somewhat	2. Somewhat	3. Moderately	2. Somewhat	2. Somewhat	1. Not at all	1. Not at all	1. Not at all	2. Same as before	2. Same as before	#N/A	#N/A	#N/A	3. More than before	#N/A	#N/A	2. Same as before	2. Same as before	2. Same as before	2. Same as before	#N/A
187	10	Non-CSA	Nagasaki City	25-34	Female	Married or domestic partnership	Same nationality as myself	6. Student	1. Post-graduation or higher	4. Student visa	1. National Health Insurance	2. 1-2 years	3. I can speak well enough to have no trouble in everyday life.	0	0	2. No	2. No	2. No	1. Yes	2. No	2. No	2. No	2. No	2. Others	3. Moderately	2. Somewhat	1. Not at all	3. Moderately	3. Moderately	1. Not at all	1. Not at all	1. Not at all	2. Somewhat	2. Same as before	2. Same as before	2. Same as before	2. Same as before	2. Same as before	2. Same as before	2. Same as before	2. Same as before	2. Same as before	2. Same as before	2. Same as before	2. Same as before	2. Same as before
188	16	CSA	Nagasaki City	25-34	Female	Married or domestic partnership	Same nationality as myself	6. Student	1. Post-graduation or higher	4. Student visa	1. National Health Insurance	3. 3-5 years	4. I can?t speak in Japanese very well.	1	0	2. No	2. No	1. Yes	2. No	2. No	2. No	2. No	2. No	2. Others	2. Somewhat	3. Moderately	2. Somewhat	1. Not at all	3. Moderately	2. Somewhat	1. Not at all	2. Somewhat	3. Moderately	1. Less than before	1. Less than before	2. Same as before	2. Same as before	3. More than before	1. Less than before	2. Same as before	3. More than before	2. Same as before	1. Less than before	1. Less than before	3. More than before	1. Less than before
189	10	Non-CSA	Nagasaki City	25-34	Female	Married or domestic partnership	Same nationality as myself	6. Student	2. College/university degree	4. Student visa	1. National Health Insurance	4. 5-10 years	2. I can speak well enough for work or study.	1	0	2. No	2. No	2. No	2. No	2. No	2. No	1. Yes	#N/A	2. Others	3. Moderately	1. Not at all	1. Not at all	3. Moderately	3. Moderately	2. Somewhat	1. Not at all	1. Not at all	2. Somewhat	2. Same as before	3. More than before	2. Same as before	#N/A	2. Same as before	#N/A	#N/A	#N/A	#N/A	2. Same as before	2. Same as before	2. Same as before	1. Less than before
190	15	CSA	Other cities of Nagasaki Prefecture	25-34	Male	Single	I have no spouse/partner	6. Student	2. College/university degree	4. Student visa	1. National Health Insurance	2. 1-2 years	2. I can speak well enough for work or study.	2	1	2. No	2. No	2. No	2. No	1. Yes	2. No	2. No	2. No	1. Less than before	3. Moderately	3. Moderately	3. Moderately	3. Moderately	3. Moderately	3. Moderately	3. Moderately	3. Moderately	4. Very much	1. Less than before	3. More than before	#N/A	#N/A	3. More than before	1. Less than before	#N/A	#N/A	#N/A	1. Less than before	1. Less than before	1. Less than before	1. Less than before
191	15	CSA	Other cities of Nagasaki Prefecture	18-24	Female	Single	Same nationality as myself	6. Student	2. College/university degree	4. Student visa	1. National Health Insurance	2. 1-2 years	3. I can speak well enough to have no trouble in everyday life.	0	0	2. No	1. Yes	2. No	2. No	2. No	2. No	2. No	2. No	2. Others	3. Moderately	3. Moderately	3. Moderately	3. Moderately	3. Moderately	3. Moderately	4. Very much	3. Moderately	2. Somewhat	2. Same as before	3. More than before	#N/A	#N/A	2. Same as before	2. Same as before	#N/A	2. Same as before	2. Same as before	2. Same as before	2. Same as before	2. Same as before	2. Same as before
192	10	Non-CSA	Nagasaki City	18-24	Male	Single	Same nationality as myself	6. Student	2. College/university degree	4. Student visa	1. National Health Insurance	3. 3-5 years	2. I can speak well enough for work or study.	1	0	2. No	2. No	2. No	2. No	2. No	2. No	2. No	2. No	2. Others	3. Moderately	2. Somewhat	1. Not at all	3. Moderately	3. Moderately	1. Not at all	1. Not at all	1. Not at all	2. Somewhat	2. Same as before	2. Same as before	2. Same as before	2. Same as before	2. Same as before	2. Same as before	#N/A	2. Same as before	2. Same as before	2. Same as before	2. Same as before	2. Same as before	1. Less than before
193	9	Non-CSA	Nagasaki City	25-34	Male	Single	I have no spouse/partner	6. Student	2. College/university degree	4. Student visa	1. National Health Insurance	1. less than one year	3. I can speak well enough to have no trouble in everyday life.	0	0	2. No	2. No	2. No	2. No	2. No	2. No	2. No	2. No	#N/A	3. Moderately	1. Not at all	1. Not at all	4. Very much	3. Moderately	2. Somewhat	1. Not at all	1. Not at all	4. Very much	2. Same as before	2. Same as before	#N/A	#N/A	2. Same as before	1. Less than before	#N/A	#N/A	1. Less than before	2. Same as before	2. Same as before	2. Same as before	2. Same as before
194	8	Non-CSA	Other cities of Nagasaki Prefecture	18-24	Male	Single	I have no spouse/partner	6. Student	2. College/university degree	4. Student visa	1. National Health Insurance	2. 1-2 years	3. I can speak well enough to have no trouble in everyday life.	0	0	2. No	2. No	2. No	2. No	2. No	2. No	2. No	2. No	2. Others	4. Very much	1. Not at all	2. Somewhat	4. Very much	4. Very much	2. Somewhat	3. Moderately	2. Somewhat	2. Somewhat	2. Same as before	2. Same as before	2. Same as before	2. Same as before	2. Same as before	2. Same as before	2. Same as before	2. Same as before	2. Same as before	2. Same as before	2. Same as before	2. Same as before	2. Same as before
195	14	CSA	Other cities of Nagasaki Prefecture	18-24	Female	Single	I have no spouse/partner	6. Student	2. College/university degree	4. Student visa	1. National Health Insurance	2. 1-2 years	2. I can speak well enough for work or study.	3	1	2. No	2. No	1. Yes	1. Yes	2. No	2. No	2. No	2. No	2. Others	2. Somewhat	2. Somewhat	2. Somewhat	2. Somewhat	3. Moderately	2. Somewhat	2. Somewhat	2. Somewhat	4. Very much	2. Same as before	2. Same as before	3. More than before	2. Same as before	3. More than before	2. Same as before	#N/A	2. Same as before	2. Same as before	1. Less than before	2. Same as before	1. Less than before	1. Less than before
196	13	Non-CSA	Other cities of Nagasaki Prefecture	18-24	Male	Single	I have no spouse/partner	6. Student	1. Post-graduation or higher	4. Student visa	1. National Health Insurance	1. less than one year	2. I can speak well enough for work or study.	0	0	2. No	2. No	2. No	2. No	2. No	2. No	2. No	2. No	#N/A	3. Moderately	2. Somewhat	2. Somewhat	3. Moderately	2. Somewhat	2. Somewhat	2. Somewhat	1. Not at all	4. Very much	2. Same as before	2. Same as before	#N/A	#N/A	1. Less than before	2. Same as before	#N/A	#N/A	3. More than before	2. Same as before	2. Same as before	2. Same as before	1. Less than before
197	13	Non-CSA	Nagasaki City	18-24	Female	Single	I have no spouse/partner	6. Student	2. College/university degree	4. Student visa	1. National Health Insurance	2. 1-2 years	2. I can speak well enough for work or study.	0	0	2. No	2. No	2. No	2. No	2. No	2. No	2. No	2. No	#N/A	3. Moderately	2. Somewhat	2. Somewhat	3. Moderately	3. Moderately	3. Moderately	3. Moderately	3. Moderately	3. Moderately	#N/A	2. Same as before	#N/A	#N/A	#N/A	#N/A	#N/A	#N/A	#N/A	#N/A	#N/A	#N/A	#N/A
198	15	CSA	Nagasaki City	18-24	Male	Single	I have no spouse/partner	6. Student	2. College/university degree	4. Student visa	1. National Health Insurance	2. 1-2 years	3. I can speak well enough to have no trouble in everyday life.	1	0	2. No	2. No	2. No	2. No	1. Yes	2. No	2. No	2. No	2. Others	2. Somewhat	2. Somewhat	2. Somewhat	2. Somewhat	2. Somewhat	2. Somewhat	2. Somewhat	1. Not at all	3. Moderately	1. Less than before	2. Same as before	2. Same as before	2. Same as before	2. Same as before	2. Same as before	#N/A	#N/A	#N/A	3. More than before	3. More than before	3. More than before	1. Less than before
199	15	CSA	Nagasaki City	25-34	Female	Married or domestic partnership	Japanese	1. Full-time employee	2. College/university degree	3. Work-permit	1. National Health Insurance	4. 5-10 years	2. I can speak well enough for work or study.	1	0	2. No	2. No	2. No	2. No	2. No	2. No	2. No	2. No	#N/A	2. Somewhat	2. Somewhat	2. Somewhat	2. Somewhat	2. Somewhat	2. Somewhat	1. Not at all	1. Not at all	3. Moderately	2. Same as before	2. Same as before	1. Less than before	#N/A	2. Same as before	3. More than before	#N/A	#N/A	2. Same as before	2. Same as before	2. Same as before	2. Same as before	1. Less than before
200	10	Non-CSA	Other prefectures	25-34	Female	Single	I have no spouse/partner	6. Student	1. Post-graduation or higher	4. Student visa	1. National Health Insurance	2. 1-2 years	3. I can speak well enough to have no trouble in everyday life.	0	0	2. No	1. Yes	2. No	1. Yes	2. No	2. No	2. No	2. No	#N/A	4. Very much	3. Moderately	1. Not at all	4. Very much	3. Moderately	2. Somewhat	2. Somewhat	2. Somewhat	2. Somewhat	2. Same as before	2. Same as before	3. More than before	#N/A	3. More than before	1. Less than before	#N/A	#N/A	#N/A	2. Same as before	2. Same as before	2. Same as before	2. Same as before
201	12	Non-CSA	Other prefectures	25-34	Female	Single	I have no spouse/partner	6. Student	1. Post-graduation or higher	4. Student visa	1. National Health Insurance	3. 3-5 years	3. I can speak well enough to have no trouble in everyday life.	0	0	2. No	2. No	1. Yes	1. Yes	1. Yes	1. Yes	2. No	1. Yes	2. Others	4. Very much	3. Moderately	4. Very much	4. Very much	4. Very much	2. Somewhat	3. Moderately	3. Moderately	4. Very much	1. Less than before	1. Less than before	#N/A	#N/A	2. Same as before	1. Less than before	#N/A	#N/A	#N/A	2. Same as before	2. Same as before	1. Less than before	1. Less than before
202	9	Non-CSA	Nagasaki City	25-34	Female	Single	I have no spouse/partner	6. Student	1. Post-graduation or higher	4. Student visa	1. National Health Insurance	3. 3-5 years	3. I can speak well enough to have no trouble in everyday life.	0	0	2. No	2. No	2. No	2. No	2. No	2. No	2. No	2. No	#N/A	3. Moderately	1. Not at all	1. Not at all	3. Moderately	3. Moderately	1. Not at all	1. Not at all	1. Not at all	3. Moderately	1. Less than before	2. Same as before	2. Same as before	#N/A	2. Same as before	2. Same as before	#N/A	#N/A	#N/A	2. Same as before	1. Less than before	2. Same as before	#N/A
203	16	CSA	Nagasaki City	25-34	Male	Single	I have no spouse/partner	6. Student	3. Senior high school	4. Student visa	1. National Health Insurance	3. 3-5 years	3. I can speak well enough to have no trouble in everyday life.	3	0	#N/A	2. No	2. No	1. Yes	2. No	2. No	2. No	2. No	2. Others	2. Somewhat	2. Somewhat	2. Somewhat	2. Somewhat	2. Somewhat	3. Moderately	2. Somewhat	3. Moderately	2. Somewhat	2. Same as before	1. Less than before	2. Same as before	#N/A	#N/A	3. More than before	2. Same as before	#N/A	2. Same as before	2. Same as before	2. Same as before	2. Same as before	1. Less than before
204	16	CSA	Nagasaki City	25-34	Male	Single	I have no spouse/partner	6. Student	2. College/university degree	4. Student visa	3. None	3. 3-5 years	3. I can speak well enough to have no trouble in everyday life.	3	0	#N/A	2. No	2. No	1. Yes	#N/A	2. No	2. No	2. No	2. Others	1. Not at all	2. Somewhat	2. Somewhat	2. Somewhat	2. Somewhat	2. Somewhat	2. Somewhat	2. Somewhat	2. Somewhat	2. Same as before	#N/A	#N/A	#N/A	#N/A	#N/A	2. Same as before	#N/A	#N/A	#N/A	#N/A	#N/A	3. More than before
205	10	Non-CSA	Other cities of Nagasaki Prefecture	25-34	Male	Married or domestic partnership	Same nationality as myself	1. Full-time employee	3. Senior high school	3. Work-permit	2. Employees' Health Insurance	2. 1-2 years	2. I can speak well enough for work or study.	3	0	2. No	2. No	2. No	2. No	2. No	2. No	2. No	2. No	#N/A	3. Moderately	1. Not at all	1. Not at all	2. Somewhat	3. Moderately	1. Not at all	1. Not at all	1. Not at all	2. Somewhat	3. More than before	3. More than before	2. Same as before	#N/A	2. Same as before	2. Same as before	#N/A	#N/A	2. Same as before	2. Same as before	2. Same as before	2. Same as before	3. More than before
206	14	CSA	Nagasaki City	25-34	Male	Single	#N/A	1. Full-time employee	2. College/university degree	3. Work-permit	1. National Health Insurance	3. 3-5 years	2. I can speak well enough for work or study.	2	0	2. No	2. No	1. Yes	1. Yes	2. No	2. No	2. No	2. No	#N/A	3. Moderately	2. Somewhat	3. Moderately	4. Very much	1. Not at all	2. Somewhat	3. Moderately	3. Moderately	3. Moderately	3. More than before	2. Same as before	#N/A	#N/A	3. More than before	2. Same as before	#N/A	#N/A	#N/A	2. Same as before	2. Same as before	#N/A	2. Same as before
207	6	Non-CSA	Nagasaki City	25-34	Female	Married or domestic partnership	Japanese	1. Full-time employee	2. College/university degree	3. Work-permit	2. Employees' Health Insurance	4. 5-10 years	1. I can speak on the same level as Japanese people.	1	0	2. No	2. No	2. No	2. No	2. No	2. No	2. No	2. No	2. Others	4. Very much	1. Not at all	1. Not at all	4. Very much	4. Very much	1. Not at all	1. Not at all	4. Very much	3. Moderately	2. Same as before	2. Same as before	#N/A	#N/A	2. Same as before	2. Same as before	2. Same as before	2. Same as before	1. Less than before	2. Same as before	2. Same as before	2. Same as before	1. Less than before
208	12	Non-CSA	Nagasaki City	25-34	Male	Single	I have no spouse/partner	1. Full-time employee	2. College/university degree	1. Naturalized	2. Employees' Health Insurance	5. more than 10 years	1. I can speak on the same level as Japanese people.	0	0	2. No	2. No	2. No	2. No	2. No	2. No	2. No	2. No	2. Others	3. Moderately	3. Moderately	1. Not at all	3. Moderately	3. Moderately	2. Somewhat	1. Not at all	1. Not at all	3. Moderately	2. Same as before	2. Same as before	2. Same as before	#N/A	2. Same as before	2. Same as before	2. Same as before	2. Same as before	2. Same as before	2. Same as before	2. Same as before	2. Same as before	2. Same as before
209	10	Non-CSA	Nagasaki City	18-24	Female	Single	#N/A	6. Student	3. Senior high school	4. Student visa	1. National Health Insurance	5. more than 10 years	1. I can speak on the same level as Japanese people.	0	0	2. No	2. No	2. No	2. No	2. No	2. No	2. No	2. No	1. Less than before	3. Moderately	1. Not at all	1. Not at all	3. Moderately	3. Moderately	2. Somewhat	2. Somewhat	1. Not at all	3. Moderately	#N/A	1. Less than before	1. Less than before	#N/A	3. More than before	3. More than before	#N/A	#N/A	1. Less than before	2. Same as before	2. Same as before	2. Same as before	2. Same as before
210	8	Non-CSA	Other cities of Nagasaki Prefecture	45-54	Male	Married or domestic partnership	Japanese	1. Full-time employee	2. College/university degree	1. Naturalized	2. Employees' Health Insurance	5. more than 10 years	1. I can speak on the same level as Japanese people.	2	0	2. No	2. No	2. No	2. No	2. No	2. No	2. No	2. No	2. Others	4. Very much	2. Somewhat	1. Not at all	4. Very much	3. Moderately	1. Not at all	1. Not at all	1. Not at all	4. Very much	2. Same as before	3. More than before	3. More than before	2. Same as before	3. More than before	1. Less than before	3. More than before	2. Same as before	2. Same as before	2. Same as before	2. Same as before	2. Same as before	2. Same as before
211	14	CSA	Other prefectures	45-54	Female	Divorced	I have no spouse/partner	3. Self-employed	2. College/university degree	2. Permanent resident	1. National Health Insurance	5. more than 10 years	1. I can speak on the same level as Japanese people.	0	0	2. No	2. No	1. Yes	2. No	2. No	2. No	2. No	2. No	#N/A	4. Very much	2. Somewhat	2. Somewhat	2. Somewhat	2. Somewhat	3. Moderately	2. Somewhat	4. Very much	2. Somewhat	1. Less than before	3. More than before	#N/A	#N/A	3. More than before	1. Less than before	#N/A	#N/A	1. Less than before	3. More than before	3. More than before	1. Less than before	1. Less than before
212	13	Non-CSA	Nagasaki City	18-24	Male	Single	I have no spouse/partner	6. Student	2. College/university degree	4. Student visa	1. National Health Insurance	2. 1-2 years	2. I can speak well enough for work or study.	0	0	2. No	2. No	1. Yes	1. Yes	2. No	2. No	2. No	1. Yes	1. Less than before	2. Somewhat	2. Somewhat	1. Not at all	3. Moderately	2. Somewhat	2. Somewhat	3. Moderately	4. Very much	1. Not at all	2. Same as before	3. More than before	1. Less than before	2. Same as before	2. Same as before	3. More than before	#N/A	#N/A	2. Same as before	1. Less than before	3. More than before	1. Less than before	2. Same as before
213	15	CSA	Nagasaki City	25-34	Female	Single	Same nationality as myself	6. Student	2. College/university degree	4. Student visa	1. National Health Insurance	3. 3-5 years	3. I can speak well enough to have no trouble in everyday life.	1	0	2. No	2. No	1. Yes	1. Yes	1. Yes	2. No	2. No	2. No	1. Less than before	4. Very much	1. Not at all	3. Moderately	3. Moderately	1. Not at all	4. Very much	1. Not at all	1. Not at all	4. Very much	3. More than before	2. Same as before	#N/A	#N/A	3. More than before	3. More than before	#N/A	#N/A	3. More than before	#N/A	2. Same as before	2. Same as before	1. Less than before
214	18	CSA	Other cities of Nagasaki Prefecture	18-24	Male	Single	I have no spouse/partner	6. Student	2. College/university degree	4. Student visa	1. National Health Insurance	3. 3-5 years	2. I can speak well enough for work or study.	1	0	2. No	2. No	1. Yes	2. No	1. Yes	2. No	2. No	2. No	2. Others	4. Very much	2. Somewhat	3. Moderately	1. Not at all	1. Not at all	4. Very much	2. Somewhat	2. Somewhat	1. Not at all	3. More than before	#N/A	2. Same as before	#N/A	2. Same as before	3. More than before	#N/A	#N/A	3. More than before	3. More than before	2. Same as before	2. Same as before	1. Less than before
215	13	Non-CSA	Nagasaki City	25-34	Female	Single	I have no spouse/partner	2. Part-time employee	2. College/university degree	3. Work-permit	2. Employees' Health Insurance	3. 3-5 years	2. I can speak well enough for work or study.	0	0	2. No	2. No	2. No	1. Yes	2. No	2. No	#N/A	2. No	#N/A	2. Somewhat	2. Somewhat	1. Not at all	2. Somewhat	3. Moderately	2. Somewhat	2. Somewhat	1. Not at all	2. Somewhat	1. Less than before	2. Same as before	1. Less than before	#N/A	3. More than before	1. Less than before	#N/A	2. Same as before	1. Less than before	1. Less than before	1. Less than before	2. Same as before	2. Same as before
216	16	CSA	Other prefectures	35-44	Male	Single	Japanese	1. Full-time employee	2. College/university degree	3. Work-permit	2. Employees' Health Insurance	4. 5-10 years	2. I can speak well enough for work or study.	0	0	2. No	2. No	2. No	2. No	2. No	2. No	2. No	2. No	1. Less than before	3. Moderately	3. Moderately	3. Moderately	3. Moderately	3. Moderately	4. Very much	3. Moderately	3. Moderately	3. Moderately	1. Less than before	3. More than before	1. Less than before	2. Same as before	3. More than before	1. Less than before	#N/A	1. Less than before	1. Less than before	2. Same as before	2. Same as before	2. Same as before	3. More than before
217	14	CSA	Other prefectures	18-24	Female	Single	I have no spouse/partner	6. Student	2. College/university degree	4. Student visa	1. National Health Insurance	3. 3-5 years	1. I can speak on the same level as Japanese people.	0	0	2. No	2. No	2. No	2. No	2. No	2. No	2. No	2. No	#N/A	3. Moderately	1. Not at all	2. Somewhat	3. Moderately	2. Somewhat	4. Very much	3. Moderately	2. Somewhat	3. Moderately	3. More than before	3. More than before	1. Less than before	#N/A	3. More than before	1. Less than before	#N/A	1. Less than before	1. Less than before	1. Less than before	1. Less than before	2. Same as before	2. Same as before
218	11	Non-CSA	Other cities of Nagasaki Prefecture	18-24	Female	Single	I have no spouse/partner	1. Full-time employee	2. College/university degree	3. Work-permit	1. National Health Insurance	1. less than one year	3. I can speak well enough to have no trouble in everyday life.	0	0	2. No	2. No	2. No	2. No	2. No	2. No	2. No	2. No	#N/A	3. Moderately	2. Somewhat	1. Not at all	3. Moderately	3. Moderately	2. Somewhat	2. Somewhat	2. Somewhat	3. Moderately	1. Less than before	3. More than before	2. Same as before	#N/A	2. Same as before	2. Same as before	#N/A	#N/A	3. More than before	1. Less than before	2. Same as before	2. Same as before	2. Same as before
219	13	Non-CSA	Other cities of Nagasaki Prefecture	25-34	Male	Single	I have no spouse/partner	1. Full-time employee	1. Post-graduation or higher	3. Work-permit	3. None	2. 1-2 years	3. I can speak well enough to have no trouble in everyday life.	0	0	2. No	2. No	1. Yes	2. No	2. No	2. No	2. No	2. No	2. Others	3. Moderately	3. Moderately	1. Not at all	3. Moderately	3. Moderately	3. Moderately	3. Moderately	1. Not at all	4. Very much	2. Same as before	2. Same as before	2. Same as before	#N/A	2. Same as before	2. Same as before	#N/A	#N/A	2. Same as before	2. Same as before	2. Same as before	2. Same as before	2. Same as before
220	13	Non-CSA	Other prefectures	35-44	Male	Married or domestic partnership	Same nationality as myself	1. Full-time employee	2. College/university degree	2. Permanent resident	2. Employees' Health Insurance	5. more than 10 years	2. I can speak well enough for work or study.	2	0	2. No	2. No	1. Yes	2. No	2. No	2. No	#N/A	2. No	2. Others	3. Moderately	3. Moderately	1. Not at all	3. Moderately	3. Moderately	3. Moderately	2. Somewhat	1. Not at all	3. Moderately	#N/A	2. Same as before	1. Less than before	2. Same as before	3. More than before	3. More than before	3. More than before	#N/A	1. Less than before	2. Same as before	2. Same as before	2. Same as before	2. Same as before
221	15	CSA	Other prefectures	35-44	Male	Single	I have no spouse/partner	1. Full-time employee	2. College/university degree	3. Work-permit	2. Employees' Health Insurance	5. more than 10 years	1. I can speak on the same level as Japanese people.	0	0	2. No	2. No	2. No	1. Yes	2. No	2. No	2. No	2. No	1. Less than before	3. Moderately	1. Not at all	3. Moderately	2. Somewhat	2. Somewhat	3. Moderately	4. Very much	4. Very much	4. Very much	2. Same as before	3. More than before	1. Less than before	3. More than before	3. More than before	1. Less than before	#N/A	1. Less than before	3. More than before	2. Same as before	1. Less than before	2. Same as before	3. More than before
222	14	CSA	Other prefectures	35-44	Male	Married or domestic partnership	Japanese	4. Housewife/husband	2. College/university degree	2. Permanent resident	2. Employees' Health Insurance	5. more than 10 years	1. I can speak on the same level as Japanese people.	4	0	2. No	2. No	2. No	2. No	2. No	2. No	2. No	2. No	#N/A	2. Somewhat	1. Not at all	3. Moderately	2. Somewhat	2. Somewhat	1. Not at all	3. Moderately	2. Somewhat	1. Not at all	3. More than before	#N/A	#N/A	#N/A	2. Same as before	1. Less than before	2. Same as before	2. Same as before	2. Same as before	#N/A	#N/A	#N/A	#N/A
223	14	CSA	Other prefectures	25-34	Male	Single	I have no spouse/partner	6. Student	2. College/university degree	4. Student visa	1. National Health Insurance	3. 3-5 years	2. I can speak well enough for work or study.	0	0	2. No	2. No	2. No	2. No	2. No	2. No	2. No	1. Yes	2. Others	1. Not at all	3. Moderately	2. Somewhat	3. Moderately	4. Very much	2. Somewhat	1. Not at all	1. Not at all	3. Moderately	3. More than before	3. More than before	#N/A	#N/A	2. Same as before	1. Less than before	#N/A	#N/A	3. More than before	2. Same as before	2. Same as before	2. Same as before	2. Same as before
224	7	Non-CSA	Other prefectures	25-34	Female	Single	I have no spouse/partner	1. Full-time employee	2. College/university degree	3. Work-permit	1. National Health Insurance	3. 3-5 years	3. I can speak well enough to have no trouble in everyday life.	1	0	2. No	2. No	#N/A	2. No	2. No	2. No	2. No	2. No	#N/A	3. Moderately	1. Not at all	1. Not at all	4. Very much	4. Very much	1. Not at all	1. Not at all	1. Not at all	2. Somewhat	1. Less than before	#N/A	#N/A	#N/A	2. Same as before	3. More than before	#N/A	#N/A	2. Same as before	2. Same as before	2. Same as before	2. Same as before	2. Same as before
225	16	CSA	Other prefectures	18-24	Male	Single	Same nationality as myself	6. Student	2. College/university degree	4. Student visa	1. National Health Insurance	3. 3-5 years	2. I can speak well enough for work or study.	0	0	2. No	2. No	2. No	2. No	2. No	2. No	2. No	#N/A	2. Others	2. Somewhat	2. Somewhat	2. Somewhat	2. Somewhat	2. Somewhat	3. Moderately	1. Not at all	1. Not at all	3. Moderately	3. More than before	3. More than before	1. Less than before	3. More than before	3. More than before	1. Less than before	#N/A	#N/A	1. Less than before	2. Same as before	1. Less than before	1. Less than before	1. Less than before
226	16	CSA	Other prefectures	35-44	Female	Single	Other nationality	1. Full-time employee	2. College/university degree	3. Work-permit	2. Employees' Health Insurance	2. 1-2 years	2. I can speak well enough for work or study.	1	0	2. No	2. No	1. Yes	1. Yes	2. No	2. No	2. No	2. No	2. Others	3. Moderately	3. Moderately	2. Somewhat	2. Somewhat	2. Somewhat	3. Moderately	1. Not at all	2. Somewhat	4. Very much	1. Less than before	3. More than before	3. More than before	#N/A	2. Same as before	1. Less than before	#N/A	#N/A	1. Less than before	1. Less than before	1. Less than before	1. Less than before	1. Less than before
227	11	Non-CSA	Other prefectures	45-54	Male	Single	I have no spouse/partner	1. Full-time employee	2. College/university degree	2. Permanent resident	2. Employees' Health Insurance	5. more than 10 years	2. I can speak well enough for work or study.	0	0	2. No	2. No	2. No	1. Yes	2. No	2. No	2. No	2. No	2. Others	3. Moderately	1. Not at all	2. Somewhat	3. Moderately	3. Moderately	2. Somewhat	1. Not at all	1. Not at all	4. Very much	2. Same as before	2. Same as before	1. Less than before	3. More than before	3. More than before	1. Less than before	#N/A	#N/A	1. Less than before	2. Same as before	2. Same as before	2. Same as before	2. Same as before
228	22	CSA	Other prefectures	25-34	Female	Single	I have no spouse/partner	1. Full-time employee	1. Post-graduation or higher	3. Work-permit	2. Employees' Health Insurance	3. 3-5 years	2. I can speak well enough for work or study.	0	0	2. No	2. No	2. No	1. Yes	2. No	2. No	2. No	2. No	#N/A	1. Not at all	3. Moderately	3. Moderately	1. Not at all	1. Not at all	4. Very much	4. Very much	3. Moderately	3. Moderately	2. Same as before	2. Same as before	2. Same as before	#N/A	3. More than before	2. Same as before	#N/A	#N/A	1. Less than before	1. Less than before	1. Less than before	1. Less than before	2. Same as before
229	20	CSA	Other prefectures	55-64	Female	Married or domestic partnership	Japanese	1. Full-time employee	2. College/university degree	2. Permanent resident	2. Employees' Health Insurance	5. more than 10 years	1. I can speak on the same level as Japanese people.	2	0	2. No	2. No	2. No	1. Yes	2. No	2. No	2. No	1. Yes	#N/A	1. Not at all	3. Moderately	2. Somewhat	2. Somewhat	1. Not at all	4. Very much	3. Moderately	1. Not at all	4. Very much	#N/A	2. Same as before	3. More than before	#N/A	3. More than before	#N/A	1. Less than before	2. Same as before	1. Less than before	1. Less than before	2. Same as before	1. Less than before	2. Same as before
230	24	CSA	Other prefectures	45-54	Male	Married or domestic partnership	Japanese	3. Self-employed	2. College/university degree	2. Permanent resident	1. National Health Insurance	5. more than 10 years	3. I can speak well enough to have no trouble in everyday life.	3	0	2. No	2. No	1. Yes	1. Yes	2. No	2. No	2. No	2. No	1. Less than before	1. Not at all	4. Very much	4. Very much	1. Not at all	1. Not at all	4. Very much	3. Moderately	4. Very much	2. Somewhat	1. Less than before	#N/A	1. Less than before	3. More than before	3. More than before	1. Less than before	3. More than before	3. More than before	#N/A	1. Less than before	1. Less than before	1. Less than before	1. Less than before
231	15	CSA	Other prefectures	25-34	Female	Single	I have no spouse/partner	1. Full-time employee	2. College/university degree	3. Work-permit	2. Employees' Health Insurance	4. 5-10 years	1. I can speak on the same level as Japanese people.	0	0	2. No	2. No	2. No	1. Yes	2. No	2. No	2. No	2. No	1. Less than before	3. Moderately	3. Moderately	2. Somewhat	3. Moderately	2. Somewhat	3. Moderately	3. Moderately	2. Somewhat	2. Somewhat	3. More than before	3. More than before	2. Same as before	#N/A	3. More than before	1. Less than before	#N/A	#N/A	1. Less than before	1. Less than before	1. Less than before	1. Less than before	1. Less than before
232	9	Non-CSA	Other prefectures	25-34	Female	Single	I have no spouse/partner	1. Full-time employee	2. College/university degree	3. Work-permit	2. Employees' Health Insurance	3. 3-5 years	1. I can speak on the same level as Japanese people.	0	0	2. No	2. No	2. No	2. No	2. No	2. No	2. No	2. No	#N/A	3. Moderately	2. Somewhat	1. Not at all	4. Very much	4. Very much	2. Somewhat	2. Somewhat	1. Not at all	4. Very much	2. Same as before	3. More than before	2. Same as before	#N/A	3. More than before	1. Less than before	#N/A	2. Same as before	3. More than before	2. Same as before	2. Same as before	3. More than before	2. Same as before
233	18	CSA	Other prefectures	45-54	Female	Married or domestic partnership	Same nationality as myself	4. Housewife/husband	2. College/university degree	5. Family dependent visa	1. National Health Insurance	5. more than 10 years	2. I can speak well enough for work or study.	2	0	2. No	2. No	1. Yes	2. No	2. No	2. No	2. No	2. No	1. Less than before	2. Somewhat	2. Somewhat	2. Somewhat	1. Not at all	1. Not at all	3. Moderately	3. Moderately	2. Somewhat	3. Moderately	3. More than before	3. More than before	#N/A	#N/A	3. More than before	2. Same as before	2. Same as before	2. Same as before	1. Less than before	1. Less than before	1. Less than before	1. Less than before	1. Less than before
234	15	CSA	Other cities of Nagasaki Prefecture	35-44	Male	Single	I have no spouse/partner	6. Student	2. College/university degree	4. Student visa	1. National Health Insurance	2. 1-2 years	3. I can speak well enough to have no trouble in everyday life.	0	0	2. No	2. No	2. No	2. No	2. No	2. No	2. No	2. No	#N/A	2. Somewhat	2. Somewhat	2. Somewhat	2. Somewhat	2. Somewhat	2. Somewhat	2. Somewhat	2. Somewhat	2. Somewhat	2. Same as before	2. Same as before	#N/A	#N/A	3. More than before	2. Same as before	#N/A	#N/A	1. Less than before	2. Same as before	3. More than before	2. Same as before	#N/A
235	18	CSA	Other prefectures	55-64	Female	Married or domestic partnership	Japanese	4. Housewife/husband	2. College/university degree	2. Permanent resident	2. Employees' Health Insurance	5. more than 10 years	3. I can speak well enough to have no trouble in everyday life.	1	0	2. No	2. No	2. No	2. No	2. No	2. No	2. No	1. Yes	#N/A	2. Somewhat	4. Very much	2. Somewhat	2. Somewhat	2. Somewhat	3. Moderately	2. Somewhat	2. Somewhat	2. Somewhat	3. More than before	3. More than before	#N/A	#N/A	3. More than before	1. Less than before	3. More than before	3. More than before	1. Less than before	1. Less than before	1. Less than before	1. Less than before	2. Same as before
236	15	CSA	Other prefectures	35-44	Female	Married or domestic partnership	Japanese	1. Full-time employee	1. Post-graduation or higher	3. Work-permit	2. Employees' Health Insurance	4. 5-10 years	1. I can speak on the same level as Japanese people.	1	0	2. No	2. No	2. No	1. Yes	2. No	2. No	2. No	2. No	1. Less than before	3. Moderately	3. Moderately	2. Somewhat	2. Somewhat	2. Somewhat	2. Somewhat	3. Moderately	2. Somewhat	4. Very much	1. Less than before	1. Less than before	1. Less than before	#N/A	3. More than before	1. Less than before	#N/A	3. More than before	1. Less than before	1. Less than before	1. Less than before	1. Less than before	1. Less than before
237	14	CSA	Other prefectures	55-64	Female	Married or domestic partnership	Japanese	4. Housewife/husband	3. Senior high school	2. Permanent resident	1. National Health Insurance	5. more than 10 years	3. I can speak well enough to have no trouble in everyday life.	1	0	2. No	2. No	2. No	2. No	2. No	2. No	2. No	2. No	1. Less than before	3. Moderately	3. Moderately	3. Moderately	3. Moderately	3. Moderately	2. Somewhat	2. Somewhat	1. Not at all	3. Moderately	2. Same as before	3. More than before	1. Less than before	#N/A	3. More than before	1. Less than before	3. More than before	1. Less than before	1. Less than before	3. More than before	1. Less than before	3. More than before	1. Less than before
238	24	CSA	Other prefectures	35-44	Female	Married or domestic partnership	Japanese	2. Part-time employee	#N/A	2. Permanent resident	2. Employees' Health Insurance	5. more than 10 years	3. I can speak well enough to have no trouble in everyday life.	2	0	2. No	2. No	#N/A	1. Yes	2. No	2. No	2. No	2. No	#N/A	1. Not at all	4. Very much	4. Very much	1. Not at all	1. Not at all	4. Very much	2. Somewhat	2. Somewhat	2. Somewhat	2. Same as before	3. More than before	3. More than before	3. More than before	3. More than before	1. Less than before	3. More than before	3. More than before	1. Less than before	#N/A	#N/A	#N/A	#N/A
239	16	CSA	Other prefectures	25-34	Female	Married or domestic partnership	Same nationality as myself	1. Full-time employee	2. College/university degree	3. Work-permit	2. Employees' Health Insurance	5. more than 10 years	1. I can speak on the same level as Japanese people.	1	0	2. No	2. No	2. No	2. No	2. No	2. No	2. No	2. No	1. Less than before	2. Somewhat	2. Somewhat	2. Somewhat	2. Somewhat	2. Somewhat	3. Moderately	2. Somewhat	2. Somewhat	3. Moderately	2. Same as before	3. More than before	#N/A	#N/A	3. More than before	1. Less than before	#N/A	#N/A	1. Less than before	2. Same as before	1. Less than before	1. Less than before	2. Same as before
240	12	Non-CSA	Other prefectures	35-44	Male	Married or domestic partnership	Japanese	2. Part-time employee	1. Post-graduation or higher	5. Family dependent visa	1. National Health Insurance	2. 1-2 years	2. I can speak well enough for work or study.	1	0	2. No	2. No	2. No	1. Yes	2. No	2. No	2. No	2. No	2. Others	3. Moderately	2. Somewhat	1. Not at all	3. Moderately	3. Moderately	3. Moderately	1. Not at all	1. Not at all	4. Very much	2. Same as before	2. Same as before	2. Same as before	#N/A	2. Same as before	2. Same as before	2. Same as before	#N/A	2. Same as before	2. Same as before	2. Same as before	2. Same as before	2. Same as before
241	9	Non-CSA	Other prefectures	45-54	Male	Married or domestic partnership	Japanese	3. Self-employed	1. Post-graduation or higher	5. Family dependent visa	2. Employees' Health Insurance	5. more than 10 years	1. I can speak on the same level as Japanese people.	1	0	2. No	2. No	2. No	2. No	2. No	2. No	2. No	2. No	2. Others	4. Very much	4. Very much	1. Not at all	4. Very much	4. Very much	1. Not at all	2. Somewhat	2. Somewhat	2. Somewhat	2. Same as before	3. More than before	3. More than before	#N/A	#N/A	1. Less than before	#N/A	#N/A	1. Less than before	2. Same as before	2. Same as before	2. Same as before	1. Less than before
242	18	CSA	Other prefectures	45-54	Male	Married or domestic partnership	Japanese	1. Full-time employee	2. College/university degree	2. Permanent resident	2. Employees' Health Insurance	5. more than 10 years	1. I can speak on the same level as Japanese people.	3	0	2. No	2. No	2. No	2. No	2. No	2. No	2. No	2. No	2. Others	2. Somewhat	3. Moderately	3. Moderately	2. Somewhat	2. Somewhat	3. Moderately	2. Somewhat	1. Not at all	2. Somewhat	2. Same as before	2. Same as before	1. Less than before	#N/A	2. Same as before	2. Same as before	3. More than before	#N/A	1. Less than before	2. Same as before	2. Same as before	1. Less than before	1. Less than before
243	14	CSA	Other prefectures	25-34	Female	Single	I have no spouse/partner	1. Full-time employee	2. College/university degree	3. Work-permit	2. Employees' Health Insurance	4. 5-10 years	1. I can speak on the same level as Japanese people.	0	0	2. No	2. No	1. Yes	2. No	2. No	2. No	2. No	2. No	1. Less than before	3. Moderately	2. Somewhat	1. Not at all	2. Somewhat	2. Somewhat	3. Moderately	3. Moderately	1. Not at all	4. Very much	2. Same as before	2. Same as before	#N/A	#N/A	3. More than before	1. Less than before	#N/A	#N/A	3. More than before	2. Same as before	2. Same as before	3. More than before	2. Same as before
244	10	Non-CSA	Other prefectures	25-34	Female	Married or domestic partnership	Japanese	1. Full-time employee	2. College/university degree	3. Work-permit	2. Employees' Health Insurance	4. 5-10 years	1. I can speak on the same level as Japanese people.	1	0	2. No	2. No	2. No	2. No	2. No	2. No	2. No	2. No	2. Others	3. Moderately	1. Not at all	1. Not at all	3. Moderately	3. Moderately	2. Somewhat	1. Not at all	1. Not at all	2. Somewhat	3. More than before	2. Same as before	#N/A	#N/A	3. More than before	1. Less than before	2. Same as before	#N/A	2. Same as before	2. Same as before	2. Same as before	3. More than before	2. Same as before
245	17	CSA	Other prefectures	18-24	Male	Single	I have no spouse/partner	6. Student	2. College/university degree	4. Student visa	1. National Health Insurance	3. 3-5 years	2. I can speak well enough for work or study.	2	0	2. No	2. No	1. Yes	2. No	2. No	2. No	2. No	#N/A	2. Others	2. Somewhat	1. Not at all	3. Moderately	2. Somewhat	1. Not at all	3. Moderately	4. Very much	3. Moderately	2. Somewhat	2. Same as before	3. More than before	3. More than before	3. More than before	2. Same as before	2. Same as before	#N/A	2. Same as before	1. Less than before	1. Less than before	2. Same as before	1. Less than before	2. Same as before
246	17	CSA	Other prefectures	25-34	Female	Married or domestic partnership	Japanese	1. Full-time employee	2. College/university degree	3. Work-permit	2. Employees' Health Insurance	5. more than 10 years	1. I can speak on the same level as Japanese people.	0	0	2. No	1. Yes	1. Yes	1. Yes	2. No	2. No	2. No	2. No	2. Others	2. Somewhat	2. Somewhat	3. Moderately	2. Somewhat	2. Somewhat	3. Moderately	2. Somewhat	2. Somewhat	4. Very much	2. Same as before	3. More than before	3. More than before	#N/A	3. More than before	1. Less than before	2. Same as before	2. Same as before	2. Same as before	3. More than before	2. Same as before	3. More than before	2. Same as before
247	15	CSA	Other prefectures	18-24	Female	Single	I have no spouse/partner	6. Student	2. College/university degree	4. Student visa	1. National Health Insurance	3. 3-5 years	2. I can speak well enough for work or study.	0	0	2. No	2. No	2. No	2. No	2. No	2. No	#N/A	2. No	#N/A	2. Somewhat	2. Somewhat	1. Not at all	2. Somewhat	3. Moderately	4. Very much	4. Very much	3. Moderately	2. Somewhat	2. Same as before	3. More than before	2. Same as before	#N/A	2. Same as before	1. Less than before	#N/A	2. Same as before	1. Less than before	2. Same as before	2. Same as before	1. Less than before	2. Same as before
248	20	CSA	Other prefectures	25-34	Female	Single	I have no spouse/partner	3. Self-employed	2. College/university degree	2. Permanent resident	1. National Health Insurance	5. more than 10 years	1. I can speak on the same level as Japanese people.	2	1	2. No	2. No	1. Yes	1. Yes	2. No	2. No	2. No	2. No	#N/A	1. Not at all	2. Somewhat	2. Somewhat	1. Not at all	1. Not at all	4. Very much	2. Somewhat	1. Not at all	3. Moderately	#N/A	3. More than before	1. Less than before	3. More than before	3. More than before	1. Less than before	#N/A	3. More than before	1. Less than before	3. More than before	3. More than before	1. Less than before	1. Less than before
249	14	CSA	Other prefectures	25-34	Female	Married or domestic partnership	Japanese	1. Full-time employee	2. College/university degree	3. Work-permit	2. Employees' Health Insurance	4. 5-10 years	2. I can speak well enough for work or study.	1	0	2. No	2. No	1. Yes	2. No	2. No	2. No	2. No	2. No	1. Less than before	3. Moderately	2. Somewhat	3. Moderately	3. Moderately	3. Moderately	3. Moderately	3. Moderately	3. Moderately	4. Very much	1. Less than before	3. More than before	#N/A	#N/A	3. More than before	1. Less than before	#N/A	1. Less than before	1. Less than before	3. More than before	1. Less than before	3. More than before	#N/A
250	16	CSA	Other prefectures	35-44	Female	Single	I have no spouse/partner	1. Full-time employee	3. Senior high school	3. Work-permit	2. Employees' Health Insurance	4. 5-10 years	2. I can speak well enough for work or study.	0	0	2. No	2. No	1. Yes	1. Yes	2. No	2. No	2. No	2. No	1. Less than before	2. Somewhat	2. Somewhat	2. Somewhat	2. Somewhat	2. Somewhat	3. Moderately	3. Moderately	3. Moderately	4. Very much	2. Same as before	3. More than before	#N/A	#N/A	3. More than before	1. Less than before	#N/A	#N/A	1. Less than before	1. Less than before	1. Less than before	1. Less than before	2. Same as before
251	16	CSA	Other prefectures	35-44	#N/A	Married or domestic partnership	Same nationality as myself	1. Full-time employee	2. College/university degree	3. Work-permit	2. Employees' Health Insurance	1. less than one year	4. I can?t speak in Japanese very well.	1	0	2. No	2. No	2. No	2. No	2. No	2. No	2. No	2. No	1. Less than before	2. Somewhat	2. Somewhat	2. Somewhat	2. Somewhat	2. Somewhat	3. Moderately	2. Somewhat	2. Somewhat	4. Very much	1. Less than before	2. Same as before	2. Same as before	1. Less than before	3. More than before	1. Less than before	3. More than before	3. More than before	1. Less than before	1. Less than before	1. Less than before	1. Less than before	1. Less than before
252	7	Non-CSA	Other prefectures	45-54	Male	Married or domestic partnership	Same nationality as myself	#N/A	1. Post-graduation or higher	3. Work-permit	2. Employees' Health Insurance	5. more than 10 years	1. I can speak on the same level as Japanese people.	3	0	2. No	2. No	2. No	1. Yes	2. No	2. No	2. No	1. Yes	2. Others	4. Very much	2. Somewhat	1. Not at all	4. Very much	4. Very much	1. Not at all	1. Not at all	1. Not at all	2. Somewhat	2. Same as before	2. Same as before	#N/A	#N/A	#N/A	#N/A	#N/A	2. Same as before	2. Same as before	2. Same as before	2. Same as before	2. Same as before	2. Same as before
253	14	CSA	Other prefectures	25-34	Male	Single	Japanese	1. Full-time employee	2. College/university degree	3. Work-permit	1. National Health Insurance	3. 3-5 years	3. I can speak well enough to have no trouble in everyday life.	1	0	2. No	2. No	2. No	2. No	2. No	2. No	2. No	2. No	1. Less than before	3. Moderately	2. Somewhat	2. Somewhat	2. Somewhat	2. Somewhat	2. Somewhat	2. Somewhat	2. Somewhat	2. Somewhat	2. Same as before	3. More than before	1. Less than before	2. Same as before	3. More than before	1. Less than before	#N/A	#N/A	2. Same as before	#N/A	#N/A	1. Less than before	1. Less than before
254	13	Non-CSA	Other prefectures	25-34	Male	Single	I have no spouse/partner	6. Student	2. College/university degree	4. Student visa	1. National Health Insurance	1. less than one year	4. I can?t speak in Japanese very well.	0	0	2. No	2. No	1. Yes	1. Yes	2. No	2. No	2. No	2. No	2. Others	3. Moderately	2. Somewhat	1. Not at all	3. Moderately	3. Moderately	4. Very much	4. Very much	3. Moderately	2. Somewhat	2. Same as before	#N/A	2. Same as before	1. Less than before	2. Same as before	2. Same as before	#N/A	#N/A	3. More than before	3. More than before	2. Same as before	2. Same as before	2. Same as before
255	6	Non-CSA	Other cities of Nagasaki Prefecture	35-44	Male	Married or domestic partnership	Japanese	1. Full-time employee	2. College/university degree	2. Permanent resident	1. National Health Insurance	4. 5-10 years	2. I can speak well enough for work or study.	3	0	2. No	2. No	2. No	2. No	2. No	2. No	2. No	2. No	2. Others	4. Very much	1. Not at all	1. Not at all	4. Very much	4. Very much	1. Not at all	1. Not at all	1. Not at all	2. Somewhat	2. Same as before	2. Same as before	2. Same as before	#N/A	2. Same as before	2. Same as before	2. Same as before	#N/A	2. Same as before	2. Same as before	2. Same as before	2. Same as before	2. Same as before
256	19	CSA	Other prefectures	25-34	Female	Single	I have no spouse/partner	1. Full-time employee	2. College/university degree	3. Work-permit	2. Employees' Health Insurance	3. 3-5 years	2. I can speak well enough for work or study.	0	0	2. No	2. No	2. No	1. Yes	2. No	2. No	2. No	2. No	1. Less than before	1. Not at all	2. Somewhat	3. Moderately	2. Somewhat	2. Somewhat	4. Very much	3. Moderately	2. Somewhat	3. Moderately	3. More than before	3. More than before	1. Less than before	1. Less than before	3. More than before	1. Less than before	#N/A	1. Less than before	1. Less than before	1. Less than before	1. Less than before	1. Less than before	2. Same as before
257	15	CSA	Other prefectures	18-24	Female	Single	I have no spouse/partner	1. Full-time employee	2. College/university degree	3. Work-permit	2. Employees' Health Insurance	3. 3-5 years	3. I can speak well enough to have no trouble in everyday life.	1	0	2. No	2. No	1. Yes	2. No	2. No	2. No	2. No	2. No	#N/A	2. Somewhat	2. Somewhat	2. Somewhat	3. Moderately	2. Somewhat	3. Moderately	2. Somewhat	1. Not at all	3. Moderately	2. Same as before	2. Same as before	3. More than before	#N/A	2. Same as before	3. More than before	#N/A	#N/A	#N/A	#N/A	2. Same as before	2. Same as before	2. Same as before
258	8	Non-CSA	Other prefectures	45-54	Male	Married or domestic partnership	Japanese	1. Full-time employee	2. College/university degree	5. Family dependent visa	2. Employees' Health Insurance	2. 1-2 years	3. I can speak well enough to have no trouble in everyday life.	3	0	2. No	2. No	2. No	1. Yes	2. No	2. No	2. No	2. No	2. Others	4. Very much	1. Not at all	1. Not at all	4. Very much	3. Moderately	2. Somewhat	1. Not at all	1. Not at all	2. Somewhat	2. Same as before	3. More than before	3. More than before	#N/A	2. Same as before	1. Less than before	2. Same as before	#N/A	#N/A	2. Same as before	2. Same as before	2. Same as before	1. Less than before
259	18	CSA	Other prefectures	35-44	Male	Married or domestic partnership	Same nationality as myself	1. Full-time employee	1. Post-graduation or higher	2. Permanent resident	2. Employees' Health Insurance	5. more than 10 years	2. I can speak well enough for work or study.	1	0	2. No	2. No	2. No	2. No	2. No	2. No	2. No	2. No	1. Less than before	2. Somewhat	2. Somewhat	2. Somewhat	2. Somewhat	1. Not at all	4. Very much	3. Moderately	3. Moderately	4. Very much	1. Less than before	3. More than before	2. Same as before	1. Less than before	3. More than before	1. Less than before	2. Same as before	2. Same as before	1. Less than before	2. Same as before	1. Less than before	1. Less than before	2. Same as before
260	19	CSA	Other prefectures	45-54	Female	Divorced	Japanese	2. Part-time employee	3. Senior high school	5. Family dependent visa	1. National Health Insurance	5. more than 10 years	3. I can speak well enough to have no trouble in everyday life.	0	0	2. No	2. No	1. Yes	1. Yes	1. Yes	2. No	2. No	2. No	#N/A	1. Not at all	3. Moderately	1. Not at all	2. Somewhat	1. Not at all	4. Very much	2. Somewhat	1. Not at all	4. Very much	3. More than before	1. Less than before	#N/A	#N/A	3. More than before	3. More than before	#N/A	#N/A	1. Less than before	1. Less than before	2. Same as before	1. Less than before	1. Less than before
261	17	CSA	Other prefectures	35-44	Female	Divorced	I have no spouse/partner	1. Full-time employee	2. College/university degree	2. Permanent resident	2. Employees' Health Insurance	5. more than 10 years	3. I can speak well enough to have no trouble in everyday life.	0	0	2. No	2. No	2. No	1. Yes	2. No	2. No	2. No	2. No	1. Less than before	2. Somewhat	2. Somewhat	3. Moderately	2. Somewhat	2. Somewhat	3. Moderately	4. Very much	3. Moderately	4. Very much	#N/A	3. More than before	3. More than before	3. More than before	3. More than before	1. Less than before	#N/A	#N/A	2. Same as before	#N/A	#N/A	2. Same as before	2. Same as before
262	15	CSA	Other prefectures	25-34	Male	Married or domestic partnership	Japanese	1. Full-time employee	2. College/university degree	5. Family dependent visa	1. National Health Insurance	3. 3-5 years	3. I can speak well enough to have no trouble in everyday life.	1	0	2. No	2. No	2. No	1. Yes	2. No	2. No	2. No	2. No	2. Others	3. Moderately	3. Moderately	3. Moderately	3. Moderately	3. Moderately	3. Moderately	3. Moderately	2. Somewhat	2. Somewhat	1. Less than before	1. Less than before	1. Less than before	#N/A	2. Same as before	2. Same as before	#N/A	#N/A	1. Less than before	3. More than before	2. Same as before	2. Same as before	1. Less than before
263	13	Non-CSA	Nagasaki City	25-34	Male	Married or domestic partnership	Japanese	1. Full-time employee	2. College/university degree	3. Work-permit	2. Employees' Health Insurance	3. 3-5 years	1. I can speak on the same level as Japanese people.	1	0	2. No	2. No	2. No	2. No	2. No	2. No	2. No	2. No	#N/A	3. Moderately	2. Somewhat	1. Not at all	2. Somewhat	3. Moderately	3. Moderately	1. Not at all	1. Not at all	2. Somewhat	#N/A	2. Same as before	2. Same as before	2. Same as before	2. Same as before	2. Same as before	#N/A	#N/A	2. Same as before	#N/A	#N/A	#N/A	2. Same as before
264	18	CSA	Other prefectures	35-44	Male	Single	I have no spouse/partner	2. Part-time employee	2. College/university degree	3. Work-permit	2. Employees' Health Insurance	3. 3-5 years	3. I can speak well enough to have no trouble in everyday life.	4	0	2. No	2. No	1. Yes	1. Yes	1. Yes	2. No	2. No	2. No	1. Less than before	2. Somewhat	3. Moderately	3. Moderately	2. Somewhat	2. Somewhat	3. Moderately	4. Very much	3. Moderately	3. Moderately	2. Same as before	2. Same as before	#N/A	#N/A	3. More than before	1. Less than before	#N/A	#N/A	1. Less than before	1. Less than before	1. Less than before	1. Less than before	1. Less than before
265	10	Non-CSA	Other prefectures	25-34	Male	Single	I have no spouse/partner	6. Student	2. College/university degree	4. Student visa	1. National Health Insurance	2. 1-2 years	2. I can speak well enough for work or study.	0	0	2. No	2. No	2. No	2. No	2. No	2. No	2. No	2. No	1. Less than before	3. Moderately	1. Not at all	2. Somewhat	4. Very much	4. Very much	3. Moderately	4. Very much	1. Not at all	3. Moderately	3. More than before	3. More than before	1. Less than before	#N/A	3. More than before	1. Less than before	#N/A	3. More than before	1. Less than before	2. Same as before	1. Less than before	2. Same as before	2. Same as before
266	12	Non-CSA	Other prefectures	18-24	Male	Single	I have no spouse/partner	6. Student	2. College/university degree	4. Student visa	1. National Health Insurance	2. 1-2 years	2. I can speak well enough for work or study.	0	0	2. No	2. No	2. No	2. No	2. No	2. No	2. No	2. No	2. Others	3. Moderately	2. Somewhat	2. Somewhat	3. Moderately	3. Moderately	2. Somewhat	2. Somewhat	2. Somewhat	3. Moderately	2. Same as before	2. Same as before	2. Same as before	#N/A	3. More than before	1. Less than before	#N/A	#N/A	2. Same as before	2. Same as before	2. Same as before	1. Less than before	2. Same as before
267	14	CSA	Other prefectures	25-34	Male	Single	I have no spouse/partner	1. Full-time employee	2. College/university degree	3. Work-permit	2. Employees' Health Insurance	4. 5-10 years	3. I can speak well enough to have no trouble in everyday life.	0	0	2. No	2. No	2. No	1. Yes	2. No	2. No	2. No	2. No	2. Others	2. Somewhat	2. Somewhat	1. Not at all	2. Somewhat	2. Somewhat	2. Somewhat	3. Moderately	2. Somewhat	4. Very much	1. Less than before	3. More than before	3. More than before	3. More than before	3. More than before	1. Less than before	#N/A	#N/A	2. Same as before	2. Same as before	1. Less than before	2. Same as before	1. Less than before
268	9	Non-CSA	Other prefectures	55-64	Female	Married or domestic partnership	Japanese	4. Housewife/husband	2. College/university degree	2. Permanent resident	2. Employees' Health Insurance	5. more than 10 years	3. I can speak well enough to have no trouble in everyday life.	1	0	2. No	#N/A	2. No	1. Yes	2. No	2. No	2. No	2. No	#N/A	4. Very much	1. Not at all	1. Not at all	4. Very much	2. Somewhat	2. Somewhat	2. Somewhat	1. Not at all	4. Very much	1. Less than before	1. Less than before	2. Same as before	#N/A	2. Same as before	2. Same as before	#N/A	#N/A	2. Same as before	2. Same as before	2. Same as before	3. More than before	1. Less than before
269	20	CSA	Other prefectures	45-54	Female	Married or domestic partnership	Same nationality as myself	3. Self-employed	1. Post-graduation or higher	2. Permanent resident	1. National Health Insurance	5. more than 10 years	1. I can speak on the same level as Japanese people.	1	0	2. No	2. No	2. No	2. No	2. No	2. No	2. No	2. No	#N/A	1. Not at all	2. Somewhat	2. Somewhat	1. Not at all	1. Not at all	4. Very much	3. Moderately	2. Somewhat	4. Very much	1. Less than before	2. Same as before	#N/A	#N/A	3. More than before	1. Less than before	3. More than before	#N/A	3. More than before	1. Less than before	1. Less than before	1. Less than before	1. Less than before
270	8	Non-CSA	Other prefectures	25-34	Male	Single	Japanese	1. Full-time employee	2. College/university degree	3. Work-permit	2. Employees' Health Insurance	3. 3-5 years	1. I can speak on the same level as Japanese people.	0	0	2. No	2. No	2. No	2. No	2. No	2. No	2. No	2. No	2. Others	4. Very much	2. Somewhat	1. Not at all	4. Very much	4. Very much	2. Somewhat	1. Not at all	1. Not at all	3. Moderately	3. More than before	3. More than before	#N/A	#N/A	3. More than before	1. Less than before	1. Less than before	1. Less than before	1. Less than before	2. Same as before	1. Less than before	3. More than before	3. More than before
271	11	Non-CSA	Other prefectures	45-54	Female	Single	I have no spouse/partner	1. Full-time employee	1. Post-graduation or higher	2. Permanent resident	2. Employees' Health Insurance	5. more than 10 years	1. I can speak on the same level as Japanese people.	0	0	2. No	2. No	1. Yes	1. Yes	2. No	2. No	2. No	2. No	2. Others	3. Moderately	1. Not at all	2. Somewhat	3. Moderately	3. Moderately	2. Somewhat	4. Very much	2. Somewhat	3. Moderately	3. More than before	3. More than before	1. Less than before	#N/A	3. More than before	1. Less than before	#N/A	#N/A	1. Less than before	1. Less than before	1. Less than before	2. Same as before	2. Same as before
272	17	CSA	Other prefectures	25-34	Female	Single	Japanese	1. Full-time employee	2. College/university degree	3. Work-permit	2. Employees' Health Insurance	4. 5-10 years	1. I can speak on the same level as Japanese people.	1	0	2. No	2. No	1. Yes	1. Yes	2. No	2. No	2. No	2. No	#N/A	2. Somewhat	2. Somewhat	3. Moderately	2. Somewhat	2. Somewhat	3. Moderately	2. Somewhat	3. Moderately	3. Moderately	1. Less than before	1. Less than before	2. Same as before	#N/A	3. More than before	3. More than before	#N/A	2. Same as before	1. Less than before	1. Less than before	3. More than before	1. Less than before	2. Same as before
273	16	CSA	Other prefectures	18-24	Male	Single	I have no spouse/partner	6. Student	3. Senior high school	4. Student visa	1. National Health Insurance	2. 1-2 years	3. I can speak well enough to have no trouble in everyday life.	0	0	2. No	2. No	2. No	2. No	2. No	2. No	2. No	2. No	2. Others	2. Somewhat	3. Moderately	2. Somewhat	3. Moderately	2. Somewhat	3. Moderately	4. Very much	4. Very much	2. Somewhat	2. Same as before	2. Same as before	#N/A	#N/A	3. More than before	1. Less than before	#N/A	#N/A	#N/A	#N/A	#N/A	2. Same as before	2. Same as before
274	12	Non-CSA	Other prefectures	35-44	Male	Married or domestic partnership	Japanese	1. Full-time employee	3. Senior high school	5. Family dependent visa	2. Employees' Health Insurance	2. 1-2 years	2. I can speak well enough for work or study.	2	0	2. No	2. No	2. No	2. No	2. No	2. No	2. No	2. No	2. Others	3. Moderately	1. Not at all	1. Not at all	2. Somewhat	2. Somewhat	2. Somewhat	3. Moderately	2. Somewhat	1. Not at all	2. Same as before	3. More than before	2. Same as before	3. More than before	3. More than before	1. Less than before	3. More than before	2. Same as before	1. Less than before	1. Less than before	1. Less than before	1. Less than before	2. Same as before
275	17	CSA	Other cities of Nagasaki Prefecture	25-34	Male	Single	I have no spouse/partner	6. Student	2. College/university degree	4. Student visa	1. National Health Insurance	3. 3-5 years	2. I can speak well enough for work or study.	0	0	2. No	2. No	2. No	2. No	2. No	2. No	2. No	2. No	2. Others	3. Moderately	3. Moderately	2. Somewhat	2. Somewhat	2. Somewhat	4. Very much	4. Very much	1. Not at all	1. Not at all	2. Same as before	2. Same as before	3. More than before	1. Less than before	2. Same as before	3. More than before	#N/A	2. Same as before	3. More than before	2. Same as before	3. More than before	2. Same as before	1. Less than before
276	16	CSA	Nagasaki City	18-24	Female	Single	Japanese	6. Student	2. College/university degree	4. Student visa	1. National Health Insurance	3. 3-5 years	1. I can speak on the same level as Japanese people.	0	0	2. No	2. No	2. No	2. No	1. Yes	2. No	2. No	2. No	#N/A	2. Somewhat	1. Not at all	3. Moderately	3. Moderately	2. Somewhat	4. Very much	2. Somewhat	1. Not at all	2. Somewhat	1. Less than before	2. Same as before	1. Less than before	#N/A	3. More than before	1. Less than before	#N/A	#N/A	#N/A	#N/A	#N/A	2. Same as before	#N/A
277	15	CSA	Nagasaki City	35-44	Male	Married or domestic partnership	Japanese	2. Part-time employee	2. College/university degree	2. Permanent resident	2. Employees' Health Insurance	4. 5-10 years	1. I can speak on the same level as Japanese people.	2	0	2. No	2. No	2. No	2. No	2. No	2. No	2. No	2. No	1. Less than before	3. Moderately	2. Somewhat	1. Not at all	2. Somewhat	2. Somewhat	4. Very much	2. Somewhat	2. Somewhat	3. Moderately	2. Same as before	3. More than before	#N/A	#N/A	3. More than before	1. Less than before	1. Less than before	2. Same as before	1. Less than before	3. More than before	3. More than before	1. Less than before	1. Less than before
278	22	CSA	Other cities of Nagasaki Prefecture	18-24	Female	Single	I have no spouse/partner	6. Student	#N/A	4. Student visa	1. National Health Insurance	2. 1-2 years	1. I can speak on the same level as Japanese people.	0	0	2. No	2. No	2. No	1. Yes	2. No	2. No	2. No	2. No	#N/A	2. Somewhat	4. Very much	4. Very much	2. Somewhat	1. Not at all	4. Very much	4. Very much	4. Very much	3. Moderately	2. Same as before	1. Less than before	1. Less than before	#N/A	3. More than before	3. More than before	#N/A	#N/A	1. Less than before	1. Less than before	3. More than before	1. Less than before	1. Less than before
279	9	Non-CSA	Other cities of Nagasaki Prefecture	18-24	Female	Single	I have no spouse/partner	6. Student	2. College/university degree	4. Student visa	1. National Health Insurance	1. less than one year	3. I can speak well enough to have no trouble in everyday life.	0	0	2. No	2. No	2. No	2. No	2. No	2. No	2. No	2. No	1. Less than before	3. Moderately	1. Not at all	1. Not at all	4. Very much	3. Moderately	2. Somewhat	1. Not at all	1. Not at all	2. Somewhat	1. Less than before	3. More than before	1. Less than before	#N/A	2. Same as before	1. Less than before	#N/A	#N/A	2. Same as before	2. Same as before	1. Less than before	2. Same as before	2. Same as before
280	22	CSA	Other cities of Nagasaki Prefecture	18-24	Female	Single	Same nationality as myself	6. Student	2. College/university degree	4. Student visa	1. National Health Insurance	2. 1-2 years	3. I can speak well enough to have no trouble in everyday life.	0	0	2. No	2. No	2. No	2. No	2. No	2. No	2. No	2. No	#N/A	1. Not at all	2. Somewhat	4. Very much	1. Not at all	1. Not at all	4. Very much	4. Very much	3. Moderately	4. Very much	#N/A	3. More than before	#N/A	#N/A	3. More than before	#N/A	#N/A	#N/A	1. Less than before	1. Less than before	1. Less than before	1. Less than before	1. Less than before
281	10	Non-CSA	Other cities of Nagasaki Prefecture	25-34	Female	Single	I have no spouse/partner	6. Student	#N/A	4. Student visa	1. National Health Insurance	1. less than one year	3. I can speak well enough to have no trouble in everyday life.	0	0	2. No	2. No	2. No	2. No	2. No	2. No	2. No	2. No	2. Others	3. Moderately	1. Not at all	1. Not at all	3. Moderately	3. Moderately	2. Somewhat	3. Moderately	2. Somewhat	3. Moderately	2. Same as before	2. Same as before	#N/A	#N/A	2. Same as before	2. Same as before	#N/A	#N/A	2. Same as before	2. Same as before	2. Same as before	2. Same as before	#N/A
282	14	CSA	#N/A	25-34	Female	Single	#N/A	6. Student	2. College/university degree	4. Student visa	1. National Health Insurance	2. 1-2 years	3. I can speak well enough to have no trouble in everyday life.	0	0	2. No	1. Yes	2. No	1. Yes	1. Yes	2. No	2. No	1. Yes	#N/A	3. Moderately	3. Moderately	2. Somewhat	2. Somewhat	3. Moderately	2. Somewhat	1. Not at all	1. Not at all	2. Somewhat	3. More than before	3. More than before	#N/A	#N/A	3. More than before	1. Less than before	#N/A	1. Less than before	1. Less than before	3. More than before	#N/A	3. More than before	1. Less than before
283	23	CSA	Other cities of Nagasaki Prefecture	25-34	Male	Married or domestic partnership	Same nationality as myself	6. Student	2. College/university degree	4. Student visa	1. National Health Insurance	4. 5-10 years	1. I can speak on the same level as Japanese people.	0	0	2. No	2. No	2. No	2. No	2. No	2. No	2. No	2. No	1. Less than before	1. Not at all	4. Very much	3. Moderately	1. Not at all	1. Not at all	4. Very much	2. Somewhat	2. Somewhat	4. Very much	1. Less than before	3. More than before	#N/A	2. Same as before	3. More than before	1. Less than before	1. Less than before	#N/A	1. Less than before	1. Less than before	1. Less than before	1. Less than before	1. Less than before
284	23	CSA	Other cities of Nagasaki Prefecture	18-24	Female	Single	Same nationality as myself	6. Student	2. College/university degree	4. Student visa	1. National Health Insurance	2. 1-2 years	3. I can speak well enough to have no trouble in everyday life.	0	0	2. No	2. No	1. Yes	1. Yes	2. No	2. No	2. No	2. No	1. Less than before	1. Not at all	4. Very much	3. Moderately	1. Not at all	1. Not at all	4. Very much	4. Very much	3. Moderately	3. Moderately	1. Less than before	1. Less than before	2. Same as before	#N/A	2. Same as before	1. Less than before	#N/A	3. More than before	1. Less than before	1. Less than before	1. Less than before	1. Less than before	1. Less than before
285	15	CSA	Other prefectures	18-24	Female	Single	I have no spouse/partner	6. Student	2. College/university degree	4. Student visa	1. National Health Insurance	3. 3-5 years	3. I can speak well enough to have no trouble in everyday life.	0	0	2. No	2. No	2. No	2. No	2. No	2. No	2. No	2. No	2. Others	2. Somewhat	3. Moderately	3. Moderately	2. Somewhat	4. Very much	2. Somewhat	2. Somewhat	1. Not at all	2. Somewhat	#N/A	#N/A	3. More than before	#N/A	3. More than before	2. Same as before	#N/A	#N/A	#N/A	3. More than before	#N/A	2. Same as before	2. Same as before
286	20	CSA	Other prefectures	25-34	Female	Married or domestic partnership	Same nationality as myself	1. Full-time employee	2. College/university degree	4. Student visa	1. National Health Insurance	2. 1-2 years	5. I can?t speak in Japanese at all.	1	0	2. No	2. No	1. Yes	2. No	2. No	2. No	2. No	2. No	2. Others	3. Moderately	4. Very much	4. Very much	2. Somewhat	2. Somewhat	4. Very much	4. Very much	4. Very much	1. Not at all	1. Less than before	1. Less than before	2. Same as before	#N/A	3. More than before	1. Less than before	#N/A	1. Less than before	1. Less than before	1. Less than before	1. Less than before	1. Less than before	2. Same as before
287	12	Non-CSA	Other prefectures	25-34	Male	Married or domestic partnership	Same nationality as myself	1. Full-time employee	2. College/university degree	4. Student visa	1. National Health Insurance	1. less than one year	5. I can?t speak in Japanese at all.	0	0	2. No	2. No	1. Yes	1. Yes	2. No	2. No	2. No	2. No	2. Others	3. Moderately	2. Somewhat	2. Somewhat	3. Moderately	3. Moderately	2. Somewhat	2. Somewhat	2. Somewhat	2. Somewhat	2. Same as before	2. Same as before	2. Same as before	#N/A	1. Less than before	1. Less than before	1. Less than before	#N/A	2. Same as before	2. Same as before	2. Same as before	1. Less than before	1. Less than before
288	8	Non-CSA	Other prefectures	25-34	Male	Single	#N/A	6. Student	2. College/university degree	4. Student visa	1. National Health Insurance	2. 1-2 years	3. I can speak well enough to have no trouble in everyday life.	0	0	2. No	2. No	2. No	2. No	2. No	2. No	2. No	2. No	2. Others	4. Very much	1. Not at all	1. Not at all	3. Moderately	3. Moderately	1. Not at all	2. Somewhat	2. Somewhat	2. Somewhat	1. Less than before	1. Less than before	3. More than before	#N/A	#N/A	3. More than before	#N/A	#N/A	1. Less than before	2. Same as before	2. Same as before	2. Same as before	#N/A
289	15	CSA	Other prefectures	25-34	Male	Single	I have no spouse/partner	6. Student	1. Post-graduation or higher	4. Student visa	1. National Health Insurance	3. 3-5 years	3. I can speak well enough to have no trouble in everyday life.	0	0	2. No	2. No	2. No	1. Yes	2. No	2. No	2. No	2. No	#N/A	3. Moderately	3. Moderately	3. Moderately	3. Moderately	3. Moderately	3. Moderately	3. Moderately	4. Very much	3. Moderately	1. Less than before	1. Less than before	1. Less than before	3. More than before	1. Less than before	3. More than before	#N/A	#N/A	#N/A	#N/A	3. More than before	1. Less than before	#N/A
290	16	CSA	Other prefectures	25-34	Male	Single	I have no spouse/partner	6. Student	1. Post-graduation or higher	4. Student visa	1. National Health Insurance	2. 1-2 years	5. I can?t speak in Japanese at all.	0	0	2. No	2. No	2. No	2. No	2. No	2. No	2. No	2. No	1. Less than before	2. Somewhat	2. Somewhat	3. Moderately	2. Somewhat	2. Somewhat	2. Somewhat	4. Very much	2. Somewhat	1. Not at all	1. Less than before	1. Less than before	1. Less than before	#N/A	3. More than before	1. Less than before	#N/A	#N/A	#N/A	1. Less than before	1. Less than before	1. Less than before	1. Less than before
291	14	CSA	Other prefectures	35-44	Male	Married or domestic partnership	Same nationality as myself	6. Student	2. College/university degree	4. Student visa	1. National Health Insurance	2. 1-2 years	4. I can?t speak in Japanese very well.	1	0	2. No	2. No	1. Yes	2. No	2. No	2. No	2. No	2. No	2. Others	3. Moderately	3. Moderately	2. Somewhat	3. Moderately	3. Moderately	3. Moderately	1. Not at all	1. Not at all	3. Moderately	2. Same as before	2. Same as before	1. Less than before	#N/A	2. Same as before	2. Same as before	#N/A	#N/A	1. Less than before	2. Same as before	3. More than before	3. More than before	3. More than before
292	16	CSA	Other prefectures	18-24	Male	Single	I have no spouse/partner	6. Student	3. Senior high school	4. Student visa	#N/A	1. less than one year	4. I can?t speak in Japanese very well.	0	0	2. No	2. No	2. No	2. No	2. No	2. No	2. No	2. No	2. Others	3. Moderately	3. Moderately	3. Moderately	3. Moderately	3. Moderately	4. Very much	2. Somewhat	2. Somewhat	2. Somewhat	1. Less than before	2. Same as before	2. Same as before	#N/A	2. Same as before	1. Less than before	#N/A	#N/A	#N/A	2. Same as before	1. Less than before	2. Same as before	#N/A
293	21	CSA	Other prefectures	25-34	Female	Single	I have no spouse/partner	6. Student	1. Post-graduation or higher	4. Student visa	1. National Health Insurance	3. 3-5 years	5. I can?t speak in Japanese at all.	0	0	2. No	2. No	1. Yes	1. Yes	2. No	2. No	2. No	2. No	#N/A	1. Not at all	4. Very much	3. Moderately	2. Somewhat	2. Somewhat	4. Very much	4. Very much	4. Very much	3. Moderately	1. Less than before	2. Same as before	2. Same as before	#N/A	2. Same as before	2. Same as before	#N/A	2. Same as before	1. Less than before	1. Less than before	1. Less than before	1. Less than before	1. Less than before
294	12	Non-CSA	Nagasaki City	35-44	Female	Single	I have no spouse/partner	6. Student	1. Post-graduation or higher	4. Student visa	1. National Health Insurance	2. 1-2 years	5. I can?t speak in Japanese at all.	0	0	2. No	2. No	1. Yes	2. No	2. No	2. No	2. No	2. No	2. Others	3. Moderately	2. Somewhat	2. Somewhat	3. Moderately	3. Moderately	2. Somewhat	2. Somewhat	2. Somewhat	2. Somewhat	2. Same as before	2. Same as before	#N/A	#N/A	3. More than before	2. Same as before	#N/A	#N/A	#N/A	2. Same as before	2. Same as before	2. Same as before	2. Same as before
295	19	CSA	Nagasaki City	35-44	Female	Married or domestic partnership	Same nationality as myself	5. Unemployed	4. Junior high school	5. Family dependent visa	1. National Health Insurance	2. 1-2 years	4. I can?t speak in Japanese very well.	3	0	2. No	2. No	1. Yes	1. Yes	#N/A	2. No	2. No	2. No	2. Others	1. Not at all	3. Moderately	2. Somewhat	3. Moderately	1. Not at all	4. Very much	1. Not at all	1. Not at all	4. Very much	1. Less than before	2. Same as before	1. Less than before	#N/A	2. Same as before	3. More than before	3. More than before	#N/A	1. Less than before	#N/A	2. Same as before	2. Same as before	1. Less than before
296	18	CSA	Nagasaki City	35-44	Male	Married or domestic partnership	Same nationality as myself	1. Full-time employee	1. Post-graduation or higher	4. Student visa	1. National Health Insurance	3. 3-5 years	2. I can speak well enough for work or study.	0	0	2. No	2. No	1. Yes	2. No	2. No	2. No	2. No	2. No	2. Others	1. Not at all	3. Moderately	3. Moderately	3. Moderately	2. Somewhat	3. Moderately	3. Moderately	2. Somewhat	3. Moderately	1. Less than before	3. More than before	1. Less than before	#N/A	3. More than before	1. Less than before	#N/A	3. More than before	1. Less than before	3. More than before	3. More than before	3. More than before	1. Less than before
297	10	Non-CSA	Nagasaki City	25-34	Female	Single	I have no spouse/partner	6. Student	1. Post-graduation or higher	4. Student visa	1. National Health Insurance	3. 3-5 years	4. I can?t speak in Japanese very well.	0	0	2. No	2. No	2. No	1. Yes	2. No	2. No	2. No	2. No	2. Others	4. Very much	1. Not at all	1. Not at all	1. Not at all	4. Very much	2. Somewhat	2. Somewhat	1. Not at all	4. Very much	3. More than before	3. More than before	1. Less than before	1. Less than before	3. More than before	1. Less than before	#N/A	#N/A	#N/A	#N/A	3. More than before	2. Same as before	2. Same as before
298	21	CSA	Nagasaki City	25-34	Male	Married or domestic partnership	Same nationality as myself	6. Student	1. Post-graduation or higher	4. Student visa	1. National Health Insurance	3. 3-5 years	4. I can?t speak in Japanese very well.	3	0	2. No	2. No	1. Yes	2. No	2. No	2. No	2. No	2. No	1. Less than before	2. Somewhat	4. Very much	3. Moderately	1. Not at all	1. Not at all	3. Moderately	2. Somewhat	1. Not at all	3. Moderately	1. Less than before	2. Same as before	1. Less than before	#N/A	3. More than before	2. Same as before	3. More than before	3. More than before	2. Same as before	1. Less than before	2. Same as before	1. Less than before	1. Less than before
299	15	CSA	Nagasaki City	35-44	Male	Married or domestic partnership	Same nationality as myself	1. Full-time employee	3. Senior high school	3. Work-permit	2. Employees' Health Insurance	4. 5-10 years	2. I can speak well enough for work or study.	0	0	2. No	2. No	1. Yes	1. Yes	2. No	2. No	2. No	2. No	2. Others	2. Somewhat	2. Somewhat	2. Somewhat	2. Somewhat	2. Somewhat	2. Somewhat	2. Somewhat	1. Not at all	1. Not at all	2. Same as before	2. Same as before	2. Same as before	1. Less than before	1. Less than before	2. Same as before	2. Same as before	1. Less than before	1. Less than before	2. Same as before	2. Same as before	2. Same as before	2. Same as before
300	13	Non-CSA	Nagasaki City	18-24	Male	#N/A	#N/A	6. Student	3. Senior high school	5. Family dependent visa	#N/A	#N/A	1. I can speak on the same level as Japanese people.	2	2	2. No	2. No	#N/A	1. Yes	2. No	#N/A	2. No	2. No	#N/A	3. Moderately	2. Somewhat	1. Not at all	1. Not at all	3. Moderately	2. Somewhat	1. Not at all	1. Not at all	3. Moderately	2. Same as before	#N/A	#N/A	#N/A	#N/A	#N/A	#N/A	#N/A	#N/A	2. Same as before	2. Same as before	2. Same as before	1. Less than before
301	16	CSA	Nagasaki City	25-34	Female	Married or domestic partnership	Same nationality as myself	6. Student	3. Senior high school	4. Student visa	2. Employees' Health Insurance	3. 3-5 years	2. I can speak well enough for work or study.	0	0	2. No	2. No	1. Yes	1. Yes	2. No	2. No	2. No	2. No	1. Less than before	2. Somewhat	2. Somewhat	2. Somewhat	2. Somewhat	1. Not at all	2. Somewhat	2. Somewhat	2. Somewhat	1. Not at all	1. Less than before	1. Less than before	#N/A	#N/A	1. Less than before	1. Less than before	1. Less than before	1. Less than before	1. Less than before	1. Less than before	1. Less than before	1. Less than before	1. Less than before
302	15	CSA	Nagasaki City	18-24	Female	Single	Same nationality as myself	6. Student	3. Senior high school	4. Student visa	2. Employees' Health Insurance	3. 3-5 years	2. I can speak well enough for work or study.	0	0	2. No	2. No	1. Yes	1. Yes	2. No	2. No	2. No	2. No	1. Less than before	2. Somewhat	2. Somewhat	2. Somewhat	2. Somewhat	2. Somewhat	2. Somewhat	2. Somewhat	2. Somewhat	1. Not at all	1. Less than before	2. Same as before	#N/A	#N/A	1. Less than before	1. Less than before	1. Less than before	#N/A	#N/A	2. Same as before	1. Less than before	1. Less than before	1. Less than before
303	15	CSA	Nagasaki City	25-34	Female	Single	Same nationality as myself	6. Student	3. Senior high school	4. Student visa	2. Employees' Health Insurance	3. 3-5 years	2. I can speak well enough for work or study.	0	0	2. No	2. No	1. Yes	1. Yes	2. No	2. No	2. No	2. No	1. Less than before	2. Somewhat	2. Somewhat	2. Somewhat	2. Somewhat	2. Somewhat	2. Somewhat	2. Somewhat	1. Not at all	2. Somewhat	1. Less than before	2. Same as before	#N/A	#N/A	1. Less than before	1. Less than before	1. Less than before	#N/A	2. Same as before	2. Same as before	2. Same as before	1. Less than before	1. Less than before
304	13	Non-CSA	Nagasaki City	35-44	Female	Married or domestic partnership	Same nationality as myself	1. Full-time employee	1. Post-graduation or higher	2. Permanent resident	2. Employees' Health Insurance	5. more than 10 years	4. I can?t speak in Japanese very well.	3	0	2. No	2. No	2. No	2. No	2. No	2. No	2. No	2. No	2. Others	2. Somewhat	1. Not at all	1. Not at all	2. Somewhat	2. Somewhat	2. Somewhat	1. Not at all	1. Not at all	2. Somewhat	2. Same as before	2. Same as before	#N/A	#N/A	2. Same as before	2. Same as before	2. Same as before	#N/A	2. Same as before	2. Same as before	2. Same as before	2. Same as before	2. Same as before
305	13	Non-CSA	Nagasaki City	18-24	Male	Single	Same nationality as myself	6. Student	3. Senior high school	4. Student visa	1. National Health Insurance	2. 1-2 years	3. I can speak well enough to have no trouble in everyday life.	1	0	2. No	2. No	2. No	2. No	1. Yes	2. No	2. No	2. No	#N/A	2. Somewhat	2. Somewhat	2. Somewhat	2. Somewhat	4. Very much	2. Somewhat	1. Not at all	1. Not at all	2. Somewhat	2. Same as before	1. Less than before	#N/A	#N/A	1. Less than before	2. Same as before	2. Same as before	#N/A	1. Less than before	2. Same as before	1. Less than before	1. Less than before	1. Less than before
306	13	Non-CSA	Nagasaki City	35-44	Female	Married or domestic partnership	Same nationality as myself	4. Housewife/husband	2. College/university degree	5. Family dependent visa	1. National Health Insurance	3. 3-5 years	4. I can?t speak in Japanese very well.	2	0	2. No	2. No	2. No	2. No	2. No	2. No	2. No	2. No	2. Others	2. Somewhat	1. Not at all	1. Not at all	1. Not at all	3. Moderately	2. Somewhat	1. Not at all	1. Not at all	2. Somewhat	2. Same as before	2. Same as before	#N/A	#N/A	2. Same as before	2. Same as before	3. More than before	#N/A	1. Less than before	2. Same as before	2. Same as before	3. More than before	2. Same as before
307	11	Non-CSA	Other cities of Nagasaki Prefecture	35-44	Male	Married or domestic partnership	Japanese	1. Full-time employee	2. College/university degree	5. Family dependent visa	1. National Health Insurance	2. 1-2 years	3. I can speak well enough to have no trouble in everyday life.	1	0	2. No	2. No	1. Yes	2. No	2. No	2. No	2. No	2. No	2. Others	3. Moderately	3. Moderately	1. Not at all	3. Moderately	3. Moderately	1. Not at all	1. Not at all	1. Not at all	1. Not at all	2. Same as before	2. Same as before	2. Same as before	2. Same as before	#N/A	3. More than before	#N/A	#N/A	#N/A	2. Same as before	2. Same as before	2. Same as before	3. More than before
308	15	CSA	Nagasaki City	18-24	Female	Single	I have no spouse/partner	6. Student	2. College/university degree	3. Work-permit	1. National Health Insurance	1. less than one year	5. I can?t speak in Japanese at all.	0	0	1. Yes	1. Yes	1. Yes	1. Yes	#N/A	#N/A	#N/A	1. Yes	1. Less than before	2. Somewhat	2. Somewhat	2. Somewhat	2. Somewhat	2. Somewhat	2. Somewhat	2. Somewhat	2. Somewhat	2. Somewhat	1. Less than before	3. More than before	#N/A	#N/A	3. More than before	1. Less than before	#N/A	#N/A	1. Less than before	1. Less than before	3. More than before	1. Less than before	1. Less than before
309	15	CSA	#N/A	18-24	Female	Single	#N/A	1. Full-time employee	2. College/university degree	#N/A	2. Employees' Health Insurance	1. less than one year	3. I can speak well enough to have no trouble in everyday life.	3	0	1. Yes	2. No	1. Yes	1. Yes	2. No	2. No	2. No	1. Yes	1. Less than before	2. Somewhat	2. Somewhat	2. Somewhat	2. Somewhat	2. Somewhat	2. Somewhat	2. Somewhat	2. Somewhat	4. Very much	1. Less than before	3. More than before	1. Less than before	1. Less than before	3. More than before	1. Less than before	#N/A	3. More than before	2. Same as before	#N/A	#N/A	#N/A	#N/A
310	15	CSA	#N/A	18-24	Female	Single	I have no spouse/partner	#N/A	2. College/university degree	#N/A	2. Employees' Health Insurance	1. less than one year	4. I can?t speak in Japanese very well.	0	0	#N/A	1. Yes	1. Yes	#N/A	#N/A	2. No	2. No	1. Yes	1. Less than before	2. Somewhat	2. Somewhat	2. Somewhat	2. Somewhat	2. Somewhat	2. Somewhat	2. Somewhat	2. Somewhat	2. Somewhat	1. Less than before	3. More than before	#N/A	#N/A	3. More than before	3. More than before	#N/A	#N/A	1. Less than before	3. More than before	3. More than before	1. Less than before	1. Less than before
311	11	Non-CSA	Other prefectures	25-34	Female	Single	I have no spouse/partner	6. Student	1. Post-graduation or higher	4. Student visa	1. National Health Insurance	3. 3-5 years	5. I can?t speak in Japanese at all.	0	0	2. No	2. No	2. No	2. No	2. No	2. No	1. Yes	2. No	2. Others	3. Moderately	2. Somewhat	1. Not at all	3. Moderately	3. Moderately	2. Somewhat	4. Very much	3. Moderately	4. Very much	2. Same as before	1. Less than before	3. More than before	#N/A	3. More than before	2. Same as before	#N/A	#N/A	2. Same as before	2. Same as before	2. Same as before	2. Same as before	3. More than before
312	10	Non-CSA	Other cities of Nagasaki Prefecture	25-34	Female	Married or domestic partnership	Japanese	1. Full-time employee	2. College/university degree	2. Permanent resident	2. Employees' Health Insurance	4. 5-10 years	2. I can speak well enough for work or study.	2	0	2. No	2. No	2. No	2. No	2. No	2. No	2. No	2. No	2. Others	2. Somewhat	2. Somewhat	1. Not at all	3. Moderately	4. Very much	1. Not at all	1. Not at all	1. Not at all	2. Somewhat	2. Same as before	1. Less than before	#N/A	#N/A	2. Same as before	3. More than before	2. Same as before	1. Less than before	2. Same as before	2. Same as before	2. Same as before	3. More than before	2. Same as before
313	14	CSA	Other prefectures	18-24	Female	Single	I have no spouse/partner	6. Student	2. College/university degree	4. Student visa	1. National Health Insurance	3. 3-5 years	2. I can speak well enough for work or study.	0	0	2. No	2. No	2. No	2. No	2. No	2. No	2. No	2. No	1. Less than before	3. Moderately	3. Moderately	1. Not at all	2. Somewhat	2. Somewhat	2. Somewhat	3. Moderately	3. Moderately	4. Very much	1. Less than before	1. Less than before	#N/A	#N/A	3. More than before	1. Less than before	#N/A	1. Less than before	1. Less than before	2. Same as before	1. Less than before	1. Less than before	1. Less than before
314	23	CSA	Other prefectures	25-34	Female	Single	I have no spouse/partner	6. Student	1. Post-graduation or higher	4. Student visa	1. National Health Insurance	3. 3-5 years	3. I can speak well enough to have no trouble in everyday life.	0	0	2. No	2. No	1. Yes	2. No	2. No	2. No	2. No	2. No	1. Less than before	1. Not at all	4. Very much	3. Moderately	1. Not at all	1. Not at all	4. Very much	2. Somewhat	1. Not at all	3. Moderately	1. Less than before	2. Same as before	#N/A	3. More than before	3. More than before	1. Less than before	#N/A	#N/A	1. Less than before	1. Less than before	2. Same as before	1. Less than before	1. Less than before
315	20	CSA	Other prefectures	18-24	Female	Single	I have no spouse/partner	6. Student	1. Post-graduation or higher	4. Student visa	1. National Health Insurance	1. less than one year	4. I can?t speak in Japanese very well.	2	0	2. No	2. No	2. No	1. Yes	2. No	2. No	#N/A	2. No	2. Others	1. Not at all	4. Very much	2. Somewhat	1. Not at all	3. Moderately	4. Very much	4. Very much	3. Moderately	4. Very much	3. More than before	3. More than before	1. Less than before	#N/A	2. Same as before	1. Less than before	#N/A	#N/A	#N/A	1. Less than before	2. Same as before	1. Less than before	2. Same as before
316	12	Non-CSA	Other prefectures	25-34	Male	Single	I have no spouse/partner	6. Student	1. Post-graduation or higher	4. Student visa	1. National Health Insurance	1. less than one year	4. I can?t speak in Japanese very well.	0	0	2. No	2. No	2. No	2. No	2. No	2. No	2. No	2. No	2. Others	3. Moderately	3. Moderately	1. Not at all	3. Moderately	3. Moderately	2. Somewhat	3. Moderately	1. Not at all	3. Moderately	2. Same as before	2. Same as before	2. Same as before	2. Same as before	3. More than before	2. Same as before	2. Same as before	2. Same as before	3. More than before	2. Same as before	1. Less than before	2. Same as before	2. Same as before
317	15	CSA	Other prefectures	25-34	Female	Single	I have no spouse/partner	1. Full-time employee	1. Post-graduation or higher	2. Permanent resident	2. Employees' Health Insurance	5. more than 10 years	2. I can speak well enough for work or study.	0	0	2. No	2. No	2. No	2. No	2. No	2. No	2. No	2. No	2. Others	3. Moderately	3. Moderately	3. Moderately	3. Moderately	3. Moderately	3. Moderately	4. Very much	3. Moderately	3. Moderately	2. Same as before	1. Less than before	2. Same as before	2. Same as before	2. Same as before	1. Less than before	#N/A	#N/A	2. Same as before	2. Same as before	2. Same as before	2. Same as before	2. Same as before
318	12	Non-CSA	Other cities of Nagasaki Prefecture	35-44	Female	Single	I have no spouse/partner	6. Student	2. College/university degree	4. Student visa	1. National Health Insurance	4. 5-10 years	2. I can speak well enough for work or study.	3	1	2. No	2. No	2. No	2. No	2. No	2. No	2. No	2. No	2. Others	4. Very much	3. Moderately	3. Moderately	3. Moderately	3. Moderately	1. Not at all	1. Not at all	1. Not at all	2. Somewhat	2. Same as before	3. More than before	2. Same as before	2. Same as before	2. Same as before	2. Same as before	#N/A	#N/A	#N/A	2. Same as before	2. Same as before	2. Same as before	2. Same as before
319	23	CSA	Other prefectures	25-34	Female	Single	I have no spouse/partner	6. Student	1. Post-graduation or higher	4. Student visa	1. National Health Insurance	2. 1-2 years	2. I can speak well enough for work or study.	0	0	2. No	2. No	1. Yes	#N/A	#N/A	2. No	2. No	2. No	#N/A	1. Not at all	4. Very much	3. Moderately	1. Not at all	1. Not at all	4. Very much	4. Very much	4. Very much	3. Moderately	#N/A	#N/A	2. Same as before	2. Same as before	3. More than before	1. Less than before	#N/A	#N/A	1. Less than before	1. Less than before	1. Less than before	1. Less than before	#N/A
320	16	CSA	Other prefectures	25-34	Male	Married or domestic partnership	Other nationality	6. Student	2. College/university degree	4. Student visa	1. National Health Insurance	3. 3-5 years	2. I can speak well enough for work or study.	1	0	2. No	2. No	1. Yes	1. Yes	2. No	2. No	2. No	2. No	2. Others	3. Moderately	4. Very much	1. Not at all	2. Somewhat	2. Somewhat	3. Moderately	3. Moderately	3. Moderately	2. Somewhat	1. Less than before	2. Same as before	#N/A	#N/A	2. Same as before	2. Same as before	#N/A	2. Same as before	3. More than before	1. Less than before	1. Less than before	1. Less than before	1. Less than before
321	19	CSA	Other prefectures	25-34	Female	Single	I have no spouse/partner	2. Part-time employee	1. Post-graduation or higher	6. Temporary visa (tourists, business.)	1. National Health Insurance	3. 3-5 years	2. I can speak well enough for work or study.	0	0	2. No	2. No	2. No	1. Yes	2. No	2. No	2. No	2. No	2. Others	3. Moderately	3. Moderately	2. Somewhat	1. Not at all	1. Not at all	4. Very much	3. Moderately	3. Moderately	4. Very much	1. Less than before	2. Same as before	1. Less than before	#N/A	3. More than before	1. Less than before	#N/A	2. Same as before	3. More than before	1. Less than before	2. Same as before	3. More than before	3. More than before
322	9	Non-CSA	Other prefectures	25-34	Female	Married or domestic partnership	Same nationality as myself	6. Student	1. Post-graduation or higher	4. Student visa	2. Employees' Health Insurance	1. less than one year	3. I can speak well enough to have no trouble in everyday life.	1	0	2. No	2. No	2. No	2. No	2. No	2. No	2. No	2. No	2. Others	3. Moderately	1. Not at all	1. Not at all	3. Moderately	3. Moderately	1. Not at all	1. Not at all	1. Not at all	2. Somewhat	3. More than before	2. Same as before	1. Less than before	1. Less than before	3. More than before	1. Less than before	#N/A	#N/A	3. More than before	2. Same as before	2. Same as before	2. Same as before	3. More than before
323	15	CSA	Other prefectures	25-34	Female	Single	I have no spouse/partner	6. Student	1. Post-graduation or higher	4. Student visa	1. National Health Insurance	1. less than one year	5. I can?t speak in Japanese at all.	0	0	2. No	2. No	2. No	2. No	2. No	2. No	2. No	2. No	#N/A	3. Moderately	2. Somewhat	1. Not at all	1. Not at all	1. Not at all	2. Somewhat	4. Very much	3. Moderately	2. Somewhat	1. Less than before	#N/A	#N/A	#N/A	3. More than before	1. Less than before	#N/A	#N/A	1. Less than before	#N/A	#N/A	#N/A	#N/A
324	11	Non-CSA	Other prefectures	25-34	Female	Single	I have no spouse/partner	6. Student	2. College/university degree	4. Student visa	1. National Health Insurance	3. 3-5 years	2. I can speak well enough for work or study.	0	0	2. No	2. No	2. No	1. Yes	2. No	2. No	2. No	2. No	2. Others	3. Moderately	2. Somewhat	1. Not at all	3. Moderately	3. Moderately	2. Somewhat	3. Moderately	1. Not at all	2. Somewhat	3. More than before	1. Less than before	2. Same as before	#N/A	3. More than before	#N/A	#N/A	#N/A	#N/A	2. Same as before	2. Same as before	2. Same as before	2. Same as before
325	16	CSA	Other prefectures	25-34	Male	Single	I have no spouse/partner	6. Student	1. Post-graduation or higher	4. Student visa	1. National Health Insurance	2. 1-2 years	4. I can?t speak in Japanese very well.	0	0	2. No	2. No	2. No	2. No	2. No	2. No	2. No	2. No	#N/A	2. Somewhat	3. Moderately	2. Somewhat	2. Somewhat	3. Moderately	3. Moderately	3. Moderately	3. Moderately	2. Somewhat	2. Same as before	3. More than before	#N/A	#N/A	3. More than before	1. Less than before	#N/A	#N/A	3. More than before	2. Same as before	2. Same as before	2. Same as before	2. Same as before
326	19	CSA	Nagasaki City	25-34	Female	Single	I have no spouse/partner	6. Student	2. College/university degree	4. Student visa	1. National Health Insurance	3. 3-5 years	4. I can?t speak in Japanese very well.	0	0	2. No	2. No	2. No	1. Yes	2. No	2. No	2. No	2. No	2. Others	3. Moderately	2. Somewhat	3. Moderately	1. Not at all	1. Not at all	4. Very much	3. Moderately	3. Moderately	3. Moderately	3. More than before	1. Less than before	2. Same as before	#N/A	3. More than before	1. Less than before	#N/A	#N/A	#N/A	3. More than before	3. More than before	3. More than before	#N/A
327	11	Non-CSA	Nagasaki City	18-24	Female	Single	I have no spouse/partner	6. Student	2. College/university degree	4. Student visa	1. National Health Insurance	3. 3-5 years	3. I can speak well enough to have no trouble in everyday life.	0	0	2. No	2. No	2. No	1. Yes	2. No	2. No	2. No	2. No	2. Others	3. Moderately	2. Somewhat	1. Not at all	3. Moderately	3. Moderately	2. Somewhat	2. Somewhat	1. Not at all	2. Somewhat	1. Less than before	3. More than before	3. More than before	#N/A	3. More than before	1. Less than before	#N/A	#N/A	3. More than before	2. Same as before	1. Less than before	1. Less than before	1. Less than before
328	13	Non-CSA	Nagasaki City	25-34	Male	Single	#N/A	6. Student	2. College/university degree	4. Student visa	1. National Health Insurance	2. 1-2 years	4. I can?t speak in Japanese very well.	0	0	2. No	2. No	2. No	1. Yes	2. No	2. No	2. No	2. No	1. Less than before	4. Very much	2. Somewhat	2. Somewhat	3. Moderately	2. Somewhat	3. Moderately	3. Moderately	3. Moderately	3. Moderately	1. Less than before	1. Less than before	2. Same as before	#N/A	1. Less than before	1. Less than before	#N/A	1. Less than before	3. More than before	2. Same as before	2. Same as before	2. Same as before	2. Same as before
329	14	CSA	Other cities of Nagasaki Prefecture	18-24	Female	Single	#N/A	6. Student	3. Senior high school	4. Student visa	#N/A	3. 3-5 years	2. I can speak well enough for work or study.	1	0	2. No	2. No	#N/A	2. No	#N/A	2. No	2. No	2. No	1. Less than before	3. Moderately	2. Somewhat	3. Moderately	3. Moderately	3. Moderately	3. Moderately	3. Moderately	3. Moderately	1. Not at all	3. More than before	1. Less than before	2. Same as before	1. Less than before	3. More than before	2. Same as before	#N/A	1. Less than before	2. Same as before	2. Same as before	2. Same as before	1. Less than before	#N/A
330	11	Non-CSA	Nagasaki City	35-44	Female	Single	I have no spouse/partner	6. Student	1. Post-graduation or higher	4. Student visa	2. Employees' Health Insurance	4. 5-10 years	2. I can speak well enough for work or study.	0	0	2. No	2. No	2. No	2. No	2. No	2. No	2. No	2. No	#N/A	2. Somewhat	1. Not at all	2. Somewhat	3. Moderately	3. Moderately	1. Not at all	1. Not at all	1. Not at all	2. Somewhat	2. Same as before	2. Same as before	#N/A	2. Same as before	#N/A	2. Same as before	#N/A	#N/A	2. Same as before	2. Same as before	2. Same as before	2. Same as before	2. Same as before
331	13	Non-CSA	Nagasaki City	25-34	Male	Single	I have no spouse/partner	6. Student	1. Post-graduation or higher	4. Student visa	1. National Health Insurance	2. 1-2 years	4. I can?t speak in Japanese very well.	0	0	2. No	2. No	2. No	2. No	2. No	2. No	2. No	1. Yes	2. Others	2. Somewhat	3. Moderately	2. Somewhat	3. Moderately	4. Very much	2. Somewhat	3. Moderately	1. Not at all	2. Somewhat	2. Same as before	1. Less than before	#N/A	#N/A	3. More than before	1. Less than before	#N/A	#N/A	#N/A	2. Same as before	3. More than before	2. Same as before	2. Same as before
332	11	Non-CSA	Nagasaki City	25-34	Female	Single	I have no spouse/partner	6. Student	1. Post-graduation or higher	4. Student visa	1. National Health Insurance	3. 3-5 years	4. I can?t speak in Japanese very well.	0	0	2. No	2. No	2. No	2. No	2. No	2. No	2. No	1. Yes	#N/A	3. Moderately	2. Somewhat	1. Not at all	2. Somewhat	4. Very much	2. Somewhat	1. Not at all	1. Not at all	2. Somewhat	2. Same as before	2. Same as before	#N/A	#N/A	1. Less than before	1. Less than before	#N/A	#N/A	#N/A	2. Same as before	2. Same as before	2. Same as before	#N/A
333	18	CSA	Nagasaki City	25-34	Male	Married or domestic partnership	Same nationality as myself	1. Full-time employee	1. Post-graduation or higher	3. Work-permit	2. Employees' Health Insurance	4. 5-10 years	2. I can speak well enough for work or study.	2	0	2. No	1. Yes	2. No	#N/A	2. No	2. No	2. No	2. No	2. Others	2. Somewhat	3. Moderately	3. Moderately	2. Somewhat	2. Somewhat	3. Moderately	3. Moderately	3. Moderately	2. Somewhat	1. Less than before	3. More than before	#N/A	#N/A	3. More than before	1. Less than before	2. Same as before	2. Same as before	1. Less than before	1. Less than before	1. Less than before	1. Less than before	2. Same as before
334	13	Non-CSA	Nagasaki City	25-34	Male	Single	I have no spouse/partner	6. Student	1. Post-graduation or higher	4. Student visa	1. National Health Insurance	2. 1-2 years	2. I can speak well enough for work or study.	0	0	1. Yes	2. No	#N/A	1. Yes	2. No	2. No	2. No	#N/A	2. Others	3. Moderately	2. Somewhat	2. Somewhat	3. Moderately	3. Moderately	3. Moderately	3. Moderately	3. Moderately	2. Somewhat	2. Same as before	2. Same as before	#N/A	#N/A	2. Same as before	2. Same as before	#N/A	3. More than before	1. Less than before	2. Same as before	2. Same as before	1. Less than before	3. More than before
335	23	CSA	Nagasaki City	35-44	Male	Divorced	#N/A	6. Student	1. Post-graduation or higher	4. Student visa	1. National Health Insurance	3. 3-5 years	3. I can speak well enough to have no trouble in everyday life.	0	0	2. No	2. No	1. Yes	1. Yes	1. Yes	2. No	2. No	#N/A	#N/A	1. Not at all	4. Very much	4. Very much	1. Not at all	1. Not at all	3. Moderately	4. Very much	4. Very much	1. Not at all	3. More than before	3. More than before	3. More than before	#N/A	3. More than before	1. Less than before	#N/A	#N/A	1. Less than before	1. Less than before	1. Less than before	1. Less than before	1. Less than before
336	19	CSA	Other cities of Nagasaki Prefecture	25-34	Female	Single	I have no spouse/partner	6. Student	2. College/university degree	4. Student visa	1. National Health Insurance	3. 3-5 years	2. I can speak well enough for work or study.	0	0	1. Yes	2. No	#N/A	2. No	2. No	2. No	2. No	#N/A	#N/A	2. Somewhat	3. Moderately	3. Moderately	1. Not at all	2. Somewhat	3. Moderately	3. Moderately	3. Moderately	1. Not at all	3. More than before	#N/A	#N/A	#N/A	1. Less than before	1. Less than before	#N/A	#N/A	#N/A	1. Less than before	2. Same as before	1. Less than before	2. Same as before
337	9	Non-CSA	Nagasaki City	35-44	Male	Married or domestic partnership	Japanese	3. Self-employed	2. College/university degree	2. Permanent resident	1. National Health Insurance	4. 5-10 years	2. I can speak well enough for work or study.	3	0	2. No	2. No	2. No	2. No	2. No	2. No	2. No	2. No	2. Others	3. Moderately	1. Not at all	1. Not at all	3. Moderately	4. Very much	2. Somewhat	1. Not at all	1. Not at all	2. Somewhat	#N/A	3. More than before	#N/A	#N/A	2. Same as before	1. Less than before	3. More than before	#N/A	#N/A	2. Same as before	2. Same as before	2. Same as before	1. Less than before
338	10	Non-CSA	Nagasaki City	25-34	Male	Married or domestic partnership	Same nationality as myself	1. Full-time employee	4. Junior high school	3. Work-permit	2. Employees' Health Insurance	2. 1-2 years	4. I can?t speak in Japanese very well.	1	0	2. No	2. No	1. Yes	2. No	2. No	2. No	2. No	2. No	2. Others	3. Moderately	1. Not at all	1. Not at all	3. Moderately	2. Somewhat	1. Not at all	1. Not at all	1. Not at all	1. Not at all	2. Same as before	3. More than before	2. Same as before	#N/A	#N/A	2. Same as before	2. Same as before	#N/A	2. Same as before	#N/A	2. Same as before	2. Same as before	2. Same as before
339	8	Non-CSA	Nagasaki City	25-34	Female	Married or domestic partnership	Same nationality as myself	2. Part-time employee	4. Junior high school	5. Family dependent visa	2. Employees' Health Insurance	4. 5-10 years	3. I can speak well enough to have no trouble in everyday life.	3	0	2. No	2. No	1. Yes	2. No	2. No	2. No	2. No	2. No	#N/A	4. Very much	1. Not at all	1. Not at all	3. Moderately	3. Moderately	1. Not at all	1. Not at all	1. Not at all	1. Not at all	3. More than before	2. Same as before	#N/A	#N/A	2. Same as before	2. Same as before	#N/A	#N/A	#N/A	2. Same as before	2. Same as before	2. Same as before	2. Same as before
340	9	Non-CSA	Nagasaki City	45-54	Male	Married or domestic partnership	Same nationality as myself	1. Full-time employee	1. Post-graduation or higher	2. Permanent resident	1. National Health Insurance	5. more than 10 years	1. I can speak on the same level as Japanese people.	1	0	2. No	2. No	2. No	2. No	2. No	2. No	2. No	2. No	2. Others	3. Moderately	1. Not at all	1. Not at all	3. Moderately	3. Moderately	1. Not at all	1. Not at all	1. Not at all	1. Not at all	2. Same as before	2. Same as before	2. Same as before	#N/A	2. Same as before	2. Same as before	#N/A	2. Same as before	2. Same as before	2. Same as before	2. Same as before	2. Same as before	2. Same as before
341	14	CSA	Nagasaki City	25-34	Male	Single	I have no spouse/partner	1. Full-time employee	1. Post-graduation or higher	3. Work-permit	1. National Health Insurance	4. 5-10 years	2. I can speak well enough for work or study.	0	0	2. No	2. No	1. Yes	1. Yes	2. No	2. No	2. No	2. No	#N/A	3. Moderately	3. Moderately	1. Not at all	2. Somewhat	2. Somewhat	2. Somewhat	4. Very much	3. Moderately	1. Not at all	1. Less than before	2. Same as before	2. Same as before	2. Same as before	2. Same as before	1. Less than before	#N/A	2. Same as before	1. Less than before	1. Less than before	1. Less than before	1. Less than before	3. More than before
342	15	CSA	Nagasaki City	25-34	Female	Married or domestic partnership	Same nationality as myself	1. Full-time employee	1. Post-graduation or higher	3. Work-permit	2. Employees' Health Insurance	5. more than 10 years	3. I can speak well enough to have no trouble in everyday life.	4	0	2. No	2. No	2. No	2. No	2. No	2. No	2. No	2. No	2. Others	1. Not at all	2. Somewhat	1. Not at all	3. Moderately	1. Not at all	2. Somewhat	1. Not at all	1. Not at all	2. Somewhat	2. Same as before	2. Same as before	2. Same as before	2. Same as before	2. Same as before	2. Same as before	3. More than before	2. Same as before	1. Less than before	2. Same as before	2. Same as before	2. Same as before	2. Same as before
343	7	Non-CSA	Nagasaki City	55-64	Male	Single	I have no spouse/partner	1. Full-time employee	1. Post-graduation or higher	3. Work-permit	1. National Health Insurance	3. 3-5 years	5. I can?t speak in Japanese at all.	1	0	1. Yes	2. No	2. No	2. No	2. No	2. No	2. No	2. No	1. Less than before	4. Very much	1. Not at all	1. Not at all	4. Very much	4. Very much	2. Somewhat	2. Somewhat	2. Somewhat	2. Somewhat	2. Same as before	3. More than before	2. Same as before	#N/A	3. More than before	1. Less than before	#N/A	#N/A	1. Less than before	2. Same as before	1. Less than before	2. Same as before	2. Same as before
344	12	Non-CSA	Nagasaki City	55-64	Male	Married or domestic partnership	Japanese	1. Full-time employee	1. Post-graduation or higher	3. Work-permit	1. National Health Insurance	5. more than 10 years	2. I can speak well enough for work or study.	1	0	2. No	2. No	2. No	1. Yes	2. No	2. No	2. No	2. No	#N/A	3. Moderately	2. Somewhat	2. Somewhat	3. Moderately	3. Moderately	2. Somewhat	2. Somewhat	4. Very much	2. Somewhat	3. More than before	3. More than before	3. More than before	#N/A	2. Same as before	2. Same as before	2. Same as before	2. Same as before	2. Same as before	2. Same as before	2. Same as before	2. Same as before	2. Same as before
345	11	Non-CSA	Other cities of Nagasaki Prefecture	55-64	Male	Married or domestic partnership	Japanese	1. Full-time employee	1. Post-graduation or higher	2. Permanent resident	1. National Health Insurance	5. more than 10 years	2. I can speak well enough for work or study.	4	0	2. No	2. No	2. No	2. No	2. No	2. No	2. No	2. No	2. Others	3. Moderately	2. Somewhat	1. Not at all	3. Moderately	3. Moderately	2. Somewhat	1. Not at all	2. Somewhat	1. Not at all	#N/A	3. More than before	2. Same as before	#N/A	#N/A	2. Same as before	2. Same as before	#N/A	1. Less than before	2. Same as before	2. Same as before	2. Same as before	2. Same as before
346	17	CSA	Nagasaki City	35-44	Female	Married or domestic partnership	Same nationality as myself	1. Full-time employee	1. Post-graduation or higher	3. Work-permit	1. National Health Insurance	4. 5-10 years	3. I can speak well enough to have no trouble in everyday life.	4	0	2. No	2. No	2. No	2. No	2. No	2. No	2. No	2. No	#N/A	2. Somewhat	3. Moderately	2. Somewhat	2. Somewhat	2. Somewhat	3. Moderately	3. Moderately	2. Somewhat	1. Not at all	1. Less than before	#N/A	1. Less than before	#N/A	3. More than before	1. Less than before	3. More than before	3. More than before	3. More than before	1. Less than before	2. Same as before	1. Less than before	2. Same as before
347	18	CSA	Nagasaki City	35-44	Male	Married or domestic partnership	Japanese	1. Full-time employee	1. Post-graduation or higher	3. Work-permit	1. National Health Insurance	4. 5-10 years	2. I can speak well enough for work or study.	1	0	2. No	2. No	2. No	2. No	2. No	2. No	2. No	2. No	#N/A	2. Somewhat	4. Very much	1. Not at all	1. Not at all	2. Somewhat	3. Moderately	2. Somewhat	1. Not at all	4. Very much	1. Less than before	2. Same as before	1. Less than before	#N/A	3. More than before	1. Less than before	#N/A	2. Same as before	1. Less than before	1. Less than before	1. Less than before	1. Less than before	3. More than before
348	13	Non-CSA	Nagasaki City	45-54	Male	Divorced	Japanese	1. Full-time employee	1. Post-graduation or higher	3. Work-permit	1. National Health Insurance	5. more than 10 years	2. I can speak well enough for work or study.	1	0	1. Yes	2. No	2. No	2. No	2. No	2. No	2. No	2. No	#N/A	2. Somewhat	1. Not at all	1. Not at all	2. Somewhat	2. Somewhat	2. Somewhat	3. Moderately	3. Moderately	1. Not at all	2. Same as before	2. Same as before	2. Same as before	#N/A	3. More than before	3. More than before	#N/A	#N/A	2. Same as before	2. Same as before	2. Same as before	2. Same as before	2. Same as before
349	13	Non-CSA	Other prefectures	55-64	Male	Married or domestic partnership	Japanese	1. Full-time employee	1. Post-graduation or higher	3. Work-permit	1. National Health Insurance	5. more than 10 years	4. I can?t speak in Japanese very well.	4	0	1. Yes	2. No	2. No	2. No	2. No	2. No	2. No	2. No	1. Less than before	3. Moderately	2. Somewhat	1. Not at all	2. Somewhat	2. Somewhat	2. Somewhat	1. Not at all	1. Not at all	3. Moderately	2. Same as before	3. More than before	2. Same as before	#N/A	2. Same as before	1. Less than before	2. Same as before	2. Same as before	1. Less than before	2. Same as before	1. Less than before	1. Less than before	2. Same as before
350	15	CSA	Nagasaki City	35-44	Male	Married or domestic partnership	Same nationality as myself	1. Full-time employee	1. Post-graduation or higher	3. Work-permit	2. Employees' Health Insurance	4. 5-10 years	3. I can speak well enough to have no trouble in everyday life.	3	0	2. No	2. No	2. No	1. Yes	2. No	2. No	2. No	2. No	2. Others	2. Somewhat	2. Somewhat	2. Somewhat	2. Somewhat	2. Somewhat	2. Somewhat	1. Not at all	2. Somewhat	2. Somewhat	1. Less than before	3. More than before	#N/A	#N/A	2. Same as before	1. Less than before	2. Same as before	2. Same as before	2. Same as before	1. Less than before	1. Less than before	1. Less than before	2. Same as before
351	9	Non-CSA	Nagasaki City	25-34	Male	Married or domestic partnership	Japanese	#N/A	1. Post-graduation or higher	2. Permanent resident	2. Employees' Health Insurance	5. more than 10 years	1. I can speak on the same level as Japanese people.	1	0	2. No	2. No	2. No	2. No	2. No	2. No	2. No	2. No	1. Less than before	3. Moderately	1. Not at all	1. Not at all	3. Moderately	3. Moderately	1. Not at all	1. Not at all	1. Not at all	2. Somewhat	2. Same as before	2. Same as before	1. Less than before	1. Less than before	1. Less than before	3. More than before	2. Same as before	2. Same as before	2. Same as before	2. Same as before	2. Same as before	2. Same as before	3. More than before
352	13	Non-CSA	Nagasaki City	55-64	Female	Married or domestic partnership	Japanese	1. Full-time employee	1. Post-graduation or higher	2. Permanent resident	2. Employees' Health Insurance	5. more than 10 years	1. I can speak on the same level as Japanese people.	1	0	2. No	2. No	2. No	2. No	2. No	2. No	2. No	2. No	#N/A	3. Moderately	2. Somewhat	2. Somewhat	3. Moderately	3. Moderately	3. Moderately	3. Moderately	3. Moderately	3. Moderately	2. Same as before	2. Same as before	#N/A	#N/A	#N/A	2. Same as before	#N/A	#N/A	#N/A	#N/A	#N/A	#N/A	#N/A
353	9	Non-CSA	Nagasaki City	>=65	Male	Married or domestic partnership	Japanese	1. Full-time employee	1. Post-graduation or higher	2. Permanent resident	2. Employees' Health Insurance	4. 5-10 years	1. I can speak on the same level as Japanese people.	0	1	2. No	2. No	2. No	1. Yes	2. No	2. No	2. No	2. No	#N/A	3. Moderately	1. Not at all	1. Not at all	3. Moderately	3. Moderately	1. Not at all	4. Very much	1. Not at all	2. Somewhat	2. Same as before	2. Same as before	2. Same as before	#N/A	#N/A	1. Less than before	#N/A	#N/A	2. Same as before	2. Same as before	2. Same as before	2. Same as before	2. Same as before
354	12	Non-CSA	Other cities of Nagasaki Prefecture	55-64	Male	Married or domestic partnership	Same nationality as myself	1. Full-time employee	1. Post-graduation or higher	2. Permanent resident	1. National Health Insurance	5. more than 10 years	1. I can speak on the same level as Japanese people.	1	0	2. No	2. No	2. No	2. No	2. No	2. No	2. No	2. No	1. Less than before	3. Moderately	3. Moderately	1. Not at all	3. Moderately	3. Moderately	2. Somewhat	2. Somewhat	1. Not at all	3. Moderately	2. Same as before	2. Same as before	#N/A	#N/A	#N/A	3. More than before	#N/A	#N/A	2. Same as before	2. Same as before	2. Same as before	2. Same as before	2. Same as before
355	10	Non-CSA	Other prefectures	35-44	Female	Married or domestic partnership	Japanese	1. Full-time employee	1. Post-graduation or higher	3. Work-permit	2. Employees' Health Insurance	5. more than 10 years	1. I can speak on the same level as Japanese people.	3	0	2. No	2. No	2. No	2. No	2. No	2. No	2. No	2. No	#N/A	3. Moderately	1. Not at all	1. Not at all	3. Moderately	3. Moderately	2. Somewhat	1. Not at all	1. Not at all	4. Very much	1. Less than before	1. Less than before	#N/A	#N/A	3. More than before	2. Same as before	3. More than before	#N/A	#N/A	3. More than before	3. More than before	3. More than before	2. Same as before
356	14	CSA	Nagasaki City	25-34	#N/A	#N/A	#N/A	#N/A	#N/A	#N/A	2. Employees' Health Insurance	5. more than 10 years	#N/A	0	0	2. No	2. No	2. No	2. No	2. No	2. No	2. No	2. No	#N/A	3. Moderately	2. Somewhat	2. Somewhat	2. Somewhat	2. Somewhat	2. Somewhat	2. Somewhat	2. Somewhat	1. Not at all	#N/A	2. Same as before	#N/A	#N/A	2. Same as before	2. Same as before	#N/A	#N/A	#N/A	#N/A	#N/A	#N/A	#N/A
357	15	CSA	Nagasaki City	35-44	Female	Single	I have no spouse/partner	1. Full-time employee	1. Post-graduation or higher	3. Work-permit	1. National Health Insurance	5. more than 10 years	1. I can speak on the same level as Japanese people.	0	0	2. No	#N/A	1. Yes	1. Yes	2. No	#N/A	1. Yes	#N/A	#N/A	2. Somewhat	2. Somewhat	2. Somewhat	2. Somewhat	2. Somewhat	2. Somewhat	2. Somewhat	1. Not at all	3. Moderately	1. Less than before	3. More than before	3. More than before	#N/A	3. More than before	1. Less than before	#N/A	#N/A	3. More than before	1. Less than before	1. Less than before	1. Less than before	2. Same as before
358	11	Non-CSA	Nagasaki City	35-44	Male	Married or domestic partnership	Same nationality as myself	#N/A	1. Post-graduation or higher	6. Temporary visa (tourists, business.)	1. National Health Insurance	3. 3-5 years	4. I can?t speak in Japanese very well.	2	0	2. No	2. No	2. No	2. No	2. No	2. No	2. No	2. No	2. Others	3. Moderately	2. Somewhat	1. Not at all	3. Moderately	3. Moderately	2. Somewhat	1. Not at all	1. Not at all	3. Moderately	2. Same as before	3. More than before	2. Same as before	#N/A	#N/A	3. More than before	3. More than before	2. Same as before	#N/A	2. Same as before	2. Same as before	2. Same as before	1. Less than before
359	15	CSA	Nagasaki City	18-24	Male	Single	I have no spouse/partner	6. Student	3. Senior high school	4. Student visa	1. National Health Insurance	2. 1-2 years	3. I can speak well enough to have no trouble in everyday life.	2	0	2. No	2. No	1. Yes	2. No	1. Yes	2. No	2. No	2. No	#N/A	2. Somewhat	2. Somewhat	2. Somewhat	2. Somewhat	2. Somewhat	2. Somewhat	2. Somewhat	2. Somewhat	2. Somewhat	3. More than before	1. Less than before	1. Less than before	#N/A	#N/A	3. More than before	#N/A	#N/A	1. Less than before	1. Less than before	1. Less than before	1. Less than before	1. Less than before
